# Supplementary material for: Intra-Tumour Signalling Entropy Determines Clinical Outcome in Breast and Lung Cancer
Source: PLoS Comput Biol. 2015 Mar 20;11(3):e1004115. doi: 10.1371/journal.pcbi.1004115 (PMC4368751; doi:10.1371/journal.pcbi.1004115)
Supplement: S1 Table — Sample counts are provided for ER segregated and grade 2 samples in the case of breast cancer, and also for stage I samples in the case of lung adenocarcinoma. (XLSX) [file pcbi.1004115.s002.xlsx]

## Sheet: Sheet1
Table S1
Breast Cancer Datasets
Data Set	Number of Samples	Number of ER+ Samples	Number of ER- Samples	Number of Grade 2 Samples
METABRIC Discovery Set	997	801	196	415
METABRIC Validation Set	983	697	243	355
GSE20685	327	181	146	NA
GSE7390	198	134	64	83
GSE1456	159	85	75	NA
GSE3494	251	213	34	128
E-TABM-158	130	84	46	46
GSE2034	286	209	77	NA
GSE11121	200	162	38	136
GSE6532	137	86	40	51
Total	3668	2652	959	1214
Lung Cancer Datasets
Data Set	Number of Samples	Number of Stage I Samples
TCGA	455	243
Directors Challenge	398	232
GSE31210	246	168
GSE37745	196	130
GSE50081	127	92
GSE41271	270	132
Total	1692	997
