# Supplementary material for: Intra-Tumour Signalling Entropy Determines Clinical Outcome in Breast and Lung Cancer
Source: PLoS Comput Biol. 2015 Mar 20;11(3):e1004115. doi: 10.1371/journal.pcbi.1004115 (PMC4368751; doi:10.1371/journal.pcbi.1004115)
Supplement: S2 Table — Genes are separated into those found to positively correlate with signalling entropy and those negatively correlated. (XLSX) [file pcbi.1004115.s003.xlsx]

## Sheet: Sheet1
Table S2
Genes comprising the Breast Cancer SE score
Genes Positively Correlated with Signaling Entropy			Genes Negatively Correlated with Signalling Entropy
Gene	EntrezGene		Gene	EntrezGene
MCM4	4173		CUL5	8065
SF3B3	23450		CENTD2	116985
HARS	3035		CD3G	917
KPNA2	3838		MYH10	4628
MARK2	2011		WAS	7454
EIF3B	8662		EPS15	2060
HSP90AB1	3326		PSTPIP1	9051
PSMD12	5718		F8	2157
CSE1L	1434		CD79A	973
COPG	22820		KIR2DL3	3804
RBM39	9584
KIF11	3832
BUB1	699
ERCC6L	54821
YIPF3	25844
KARS	3735
KRT8	3856
OBSL1	23363
EXOSC6	118460
EIF2S2	8894
CDC2	983
SPATA5L1	79029
C19orf2	8725
PTP4A3	11156
SLC1A5	6510
POLR3A	11128
OBSCN	84033
CDC42BPA	8476
CDT1	81620
CCNE1	898
MEN1	4221
SDCCAG3	10807
MED13	9969
TAF13	6884
POLR2I	5438
MRPS5	64969
SAPS3	55291
AP2M1	1173
ELF3	1999
ASF1B	55723
CENPE	1062
ZGPAT	84619
SLC9A3R2	9351
NME4	4833
USP6NL	9712
CDCA5	113130
CCDC101	112869
FDXR	2232
DKFZP564J0863	25923
FOXM1	2305
ISYNA1	51477
KY	339855
TNRC4	11189
TOMM40	10452
STIL	6491
CHKA	1119
FAM110A	83541
CHMP1A	5119
RRS1	23212
ZER1	10444
ZNF593	51042
HOXC13	3229
MRGPRX2	117194
STRN4	29888
RAD54L	8438
VPS4A	27183
TIMM17B	10245
TOR1AIP2	163590
POLE3	54107
TROAP	10024
NCAPD3	23310
