# Supplementary material for: Intra-Tumour Signalling Entropy Determines Clinical Outcome in Breast and Lung Cancer
Source: PLoS Comput Biol. 2015 Mar 20;11(3):e1004115. doi: 10.1371/journal.pcbi.1004115 (PMC4368751; doi:10.1371/journal.pcbi.1004115)
Supplement: S3 Table — Genes are separated into those found to positively correlate with signalling entropy and those negatively correlated, the genes which overlap with the discovery set derived set are highlighted in yellow. Also presented are genes which are prognostic independently of ER status and grade in both discovery and validation sets of METABRIC (middle table). Genes which are both prognostic and correlated with signalling entropy, independently of ER status and grade, in both discovery and validation sets of METABRIC are presented as the rightmost table. (XLSX) [file pcbi.1004115.s004.xlsx]

## Sheet: Sheet1
Table S3
Genes comprising the Breast Cancer SE score derived from METABRIC VS						Prognostic Genes independent of ER and grade					Prognostic Genes correlated with signalling entropy independently of ER and grade
Genes Positively Correlated with Signaling Entropy			Genes Negatively Correlated with Signalling Entropy			DS		VS			DS		VS
Gene	EntrezGene		Gene	EntrezGene		Gene	EntrezGene	Gene	EntrezGene		Gene	EntrezGene	Gene	EntrezGene
MCM4	4173		HOXA9	3205		MCM4	4173	BAT3	7917		MCM4	4173	BAT3	7917
PSMB7	5695		KIAA1683	80726		KHDRBS1	10657	MCM4	4173		KHDRBS1	10657	MCM4	4173
ATP5B	506		FNBP1	23048		H2AFX	3014	H2AFX	3014		H2AFX	3014	H2AFX	3014
MELK	9833		EPS15	2060		SF3B3	23450	YWHAH	7533		SF3B3	23450	YWHAH	7533
KIF2C	11004		CD79A	973		PSMB7	5695	PSMB7	5695		PSMB7	5695	PSMB7	5695
SMARCB1	6598		WBP4	11193		CUL4B	8450	PIAS2	9063		CUL4B	8450	PIAS2	9063
HELLS	3070		TNFRSF17	608		CUL3	8452	CUL4B	8450		CUL3	8452	CUL4B	8450
MARK3	4140		DNAJB9	4189			24142	SUMO3	6612		CUL5	8065	SUMO3	6612
EZR	7430		MFNG	4242		CUL5	8065		24142		TARS	6897	UBQLN4	56893
CFL1	1072		SLC40A1	30061		TARS	6897	HIVEP1	3096		ARHGEF4	50649	IKBKAP	8518
SGPL1	8879		RGS18	64407		ARHGEF4	50649	UBQLN4	56893		HARS	3035	PRNP	5621
RRM1	6240		PSD	5662		HARS	3035	EP300	2033		RPL13	6137	AKT1	207
RPL26L1	51121		GPX1	2876		RPL13	6137	IKBKAP	8518		PRPF40A	55660	CTSD	1509
CCNE2	9134					PRPF40A	55660	PRNP	5621		IKBKAP	8518	SERPINA1	5265
CSNK2A1	1457		Highlighted genes are found in the METABRIC VS derived SE score			IKBKAP	8518	AKT1	207		CSTF2	1478	IL1B	3553
TOP2A	7153					CSTF2	1478	CTSD	1509		XRN1	54464	ATP5B	506
STK35	140901					XRN1	54464	SHBG	6462		PPAP2C	8612	MCM10	55388
GARS	2617					PCTK1	5127	SERPINA1	5265		AKT1	207	SMARCD1	6602
MRPL53	116540					PPAP2C	8612	IL1B	3553		INPP5D	3635	UTP14A	10813
E2F2	1870					AKT1	207	PDGFB	5155		IGF1R	3480	NGFRAP1	27018
LOC100133760	10765					INPP5D	3635	ATP5B	506		SERPINA1	5265	PRC1	9055
NAA10	8260					IGF1R	3480	MCM10	55388		IL1B	3553	FAM107A	11170
PCGF1	84759					STAT3	6774	SMARCD1	6602		PDGFB	5155	MED12	9968
TSSK3	81629					SERPINA1	5265	UTP14A	10813		PISD	23761	CASC5	57082
CENPO	79172					IL1B	3553	NGFRAP1	27018		GRK5	2869	KPNA2	3838
LNPEP	4012					PDGFB	5155	KRT6A	3853		FXR2	9513	TUBB	203068
DDIT4	54541					PAEP	5047	C6orf166	55122		PKN1	5585	RACGAP1	29127
GRWD1	83743					PISD	23761	PRC1	9055		MCM10	55388	RUVBL1	8607
SOCS7	30837					GRK5	2869	FAM107A	11170		KRT18	3875	RUVBL2	10856
AMH	268					FXR2	9513	MED12	9968		TEAD4	7004	HDAC2	3066
ZNF239	8187					PKN1	5585	CASC5	57082		SF3A3	10946	MARK2	2011
PCMT1	5110					MCM10	55388	KPNA2	3838		KIAA1267	284058	PPP1CA	5499
ULK1	8408					KRT18	3875	TUBB	203068		TNNT1	7138	FANCD2	2177
TRAF3IP1	26146					PBXIP1	57326	RACGAP1	29127		NEK6	10783	CDC20	991
FAM110A	83541					TEAD4	7004	RUVBL1	8607		PRC1	9055	RPS6KB2	6199
INHA	3623					SF3A3	10946	RUVBL2	10856		BAT4	7918	EIF3B	8662
NCDN	23154					KIAA1267	284058	ACTB	60		KRT20	54474	CCNB1	891
CEACAM5	1048					TNNT1	7138	HDAC2	3066		CASC5	57082	CHEK1	1111
DGCR8	54487					NEK6	10783	MARK2	2011		KPNA2	3838	HSP90AB1	3326
IRF2BP2	359948					PRC1	9055	PPP1CA	5499		MAP2K4	6416	SEC16A	9919
CENPK	64105					CARD9	64170	FANCD2	2177		BUB1B	701	MELK	9833
TYMS	7298					BAT4	7918	CDC20	991		RACGAP1	29127	TRIP13	9319
						FAM50B	26240	RPS6KB2	6199		RUVBL2	10856	PLK1	5347
						KRT20	54474	EIF3B	8662		NCOR1	9611	PSMD2	5708
						CASC5	57082	XRN2	22803		ACTB	60	NONO	4841
						KPNA2	3838	CCNB1	891		MTA2	9219	TUBG1	7283
						MAP2K4	6416	CHEK1	1111		MTA3	57504	RFC5	5985
						BUB1B	701	HSP90AB1	3326		RBBP4	5928	TCP1	6950
						RACGAP1	29127	SEC16A	9919		SMARCE1	6605	GAPDH	2597
						RUVBL2	10856	MELK	9833		MARK2	2011	SNRPA1	6627
						NCOR1	9611	TRIP13	9319		NBN	4683	AURKB	9212
						ACTN4	81	PLK1	5347		FANCD2	2177	CCT2	10576
						ACTB	60	PSMD2	5708		DCTN1	1639	SF3B2	10992
						MTA2	9219	NONO	4841		CDC20	991	CDC73	79577
						MTA3	57504	TUBG1	7283		UBE2N	7334	CSE1L	1434
						RBBP4	5928	RFC5	5985		MSH6	2956	TUBB2C	10383
						SMARCE1	6605	TCP1	6950		RPS6KB2	6199	PCNT	5116
						MARK2	2011	GAPDH	2597		EIF3B	8662	NUP155	9631
						RPS6KA4	8986	SNRPA1	6627		CCNB1	891	NUF2	83540
						NBN	4683	AURKB	9212		CHEK1	1111	TMPO	7112
						FANCD2	2177	CCT2	10576		HSP90AB1	3326	ECT2	1894
						DCTN1	1639	SF3B2	10992		MELK	9833	KIF4A	24137
						CDC20	991	CDC73	79577		U2AF2	11338	RBMX	27316
						UBE2N	7334	CSE1L	1434		TRIP13	9319	KIF2C	11004
						MSH6	2956	PDLIM7	9260		MACF1	23499	KIF11	3832
						RPS6KB2	6199	TUBB2C	10383		PLK1	5347	PRPF4B	8899
						EIF3B	8662	PCNT	5116		PSMD3	5709	POLD1	5424
						CCNB1	891	NUP155	9631		PSMD12	5718	FEN1	2237
						CHEK1	1111	ACTR1A	10121		PELO	53918	BUB1	699
						HSP90AB1	3326	NUF2	83540		PSMC3	5702	UCHL5IP	55559
						MELK	9833	FLJ12529	79869		GATAD2A	54815	HLTF	6596
						DDX19A	55308	TMPO	7112		EPB41L3	23136	FANCI	55215
						U2AF2	11338	ECT2	1894		HSPB1	3315	RFC4	5984
						TRIP13	9319	KIF4A	24137		PLEC1	5339	ANLN	54443
						MACF1	23499	RBMX	27316		GAPDH	2597	SMC4	10051
						PLK1	5347	KIF2C	11004		DDX39	10212	VPS36	51028
						PSMD3	5709	KIF11	3832		TAF15	8148	SMARCB1	6598
						PSMD12	5718	PRPF4B	8899		ELAVL1	1994	TPX2	22974
						PELO	53918	POLD1	5424		SNRPA1	6627	ERCC6L	54821
						PSMC3	5702	FEN1	2237		AURKB	9212	EWSR1	2130
						GATAD2A	54815	BUB1	699		CCT4	10575	SMC2	10592
						EPB41L3	23136	UCHL5IP	55559		GTF3C2	2976	PPP2R1A	5518
						HSPB1	3315	HLTF	6596		GTF3C5	9328	NUP93	9688
						PLEC1	5339	FANCI	55215		CSE1L	1434	CCT3	7203
						GAPDH	2597	RFC4	5984		TNKS1BP1	85456	IPO9	55705
						DDX39	10212	ANLN	54443		COPG	22820	MDN1	23195
						TAF15	8148	SMC4	10051		PDLIM7	9260	CCT7	10574
						ELAVL1	1994	VPS36	51028		TUBB2C	10383	HIP1R	9026
						SNRPA1	6627	SMARCB1	6598		NUP155	9631	HELLS	3070
						AURKB	9212	TPX2	22974		RBM39	9584	GMPS	8833
						CCT4	10575	ERCC6L	54821		LIMS1	3987	DDX41	51428
						GTF3C2	2976	EWSR1	2130		PAK4	10298	ABCF1	23
						GTF3C5	9328	SMC2	10592		ECT2	1894	U2AF1	7307
						CSE1L	1434	PPP2R1A	5518		KIF4A	24137	UBE2S	27338
						TNKS1BP1	85456	TMOD3	29766		KIF2C	11004	UMPS	7372
						COPG	22820	NUP93	9688		KIF11	3832	RBM16	22828
						PDLIM7	9260	CCT3	7203		PRPF4B	8899	TRAF4	9618
						TUBB2C	10383	IPO9	55705		CNOT3	4849	ATG12	9140
						VPS33A	65082	MDN1	23195		FEN1	2237	CPSF6	11052
						NUP155	9631	CCT7	10574		BUB1	699	HOXA9	3205
						RBM39	9584	HIP1R	9026		RFX5	5993	NOC4L	79050
						NDRG1	10397	HELLS	3070		RFC2	5982	KIAA1683	80726
						LIMS1	3987	GMPS	8833		SNRPA	6626	LGALS1	3956
						PAK4	10298	DDX41	51428		RALY	22913	MAP1B	4131
						ECT2	1894	ABCF1	23		USP39	10713	NR2C2	7182
						KIF4A	24137	U2AF1	7307		ANLN	54443	RAB8B	51762
						KIF2C	11004	UBE2S	27338		USP10	9100	IL16	3603
						KIF11	3832	UMPS	7372		TPX2	22974	ADIPOR1	51094
						PRPF4B	8899	RBM16	22828		ERCC6L	54821	RAB3C	115827
						CNOT3	4849	TRAF4	9618		PPP2R1A	5518	ANGPT2	285
						FEN1	2237	ATG12	9140		NUP93	9688	TF	7018
						BUB1	699	CPSF6	11052		CCT3	7203	LCN12	286256
						RFX5	5993	RERE	473		IPO9	55705	ADNP	23394
						PFKP	5214	HOXA9	3205		CCT7	10574		6526
						SENP3	26168	NOC4L	79050		GMPS	8833	ATM	472
						RFC2	5982	KIAA1683	80726		ERAL1	26284	F12	2161
						SNRPA	6626	MAPT	4137		DDX41	51428	CDC45L	8318
						RALY	22913	LGALS1	3956		RBM45	129831	KRT8	3856
						NCAPH	23397	MAP1B	4131		RANBP5	3843	CFH	3075
						USP39	10713	CSK	1445		SMARCAD1	56916	ANP32B	10541
						ANLN	54443	MAGED1	9500		SMCHD1	23347	ITGB5	3693
						USP10	9100	NR2C2	7182		U2AF1	7307	PHC3	80012
						TPX2	22974	RAB8B	51762		UBE2S	27338	C20orf121	79183
						ERCC6L	54821	IL16	3603		C1orf25	81627	SCAF1	58506
						PPP2R1A	5518	ADIPOR1	51094		CHD1L	9557	FBLN1	2192
						NUP93	9688	RAB3C	115827		TRAF4	9618	CHUK	1147
						CCT3	7203	ANGPT2	285		SRC	6714	CD3D	915
						IPO9	55705	TF	7018		VASP	7408	ABL1	25
						CCT7	10574	LCN12	286256		NOC4L	79050	BLM	641
						GMPS	8833	ADNP	23394		CDC42EP1	11135	NUP153	9972
						ERAL1	26284		6526		YIPF3	25844	AURKA	6790
						DDX41	51428	ATM	472		KARS	3735	POLE	5426
						RBM45	129831	F12	2161		MAPT	4137	DHX9	1660
						RANBP5	3843	CDC45L	8318		MAP1B	4131	GTF3C1	2975
						SMARCAD1	56916	KRT8	3856		BTK	695	NOLC1	9221
						SMCHD1	23347	FGA	2243		GNAI1	2770	DDX23	9416
						U2AF1	7307	CFH	3075		LOX	4015	TTK	7272
						UBE2S	27338	ANP32B	10541		NR2C2	7182	SNRPB2	6629
						C1orf25	81627	ITGB5	3693		RAB8B	51762	PARP4	143
						CHD1L	9557	TIAM1	7074		ZAP70	7535	RAE1	8480
						TRAF4	9618	AHSG	197		LTA	4049	SYNCRIP	10492
						SRC	6714	ADRA1B	147		CSF1	1435	NCAPG	64151
						VASP	7408	PHC3	80012		S100A8	6279	HNRPAB	3182
						NOC4L	79050	C20orf121	79183		IL16	3603	PWP1	11137
						HEY2	23493	SCAF1	58506		VAMP2	6844	CDC2	983
						CDC42EP1	11135	OR8D2	283160		RRBP1	6238	ARFGEF2	10564
						YIPF3	25844	ACAN	176		RIMS2	9699	EEFSEC	60678
						KARS	3735	FBLN1	2192		CENTD2	116985	MARK3	4140
						MAPT	4137	CHUK	1147		ADIPOR1	51094	POLR2H	5437
						MAP1B	4131	MAP3K7	6885		PDZD2	23037	PDCD2	5134
						BTK	695	CD3D	915		KCNG3	170850	TNIP2	79155
						GNAI1	2770	ABL1	25		ANGPT2	285	MYL6	4637
						LOX	4015	BLM	641		CLEC11A	6320	ANKRD28	23243
						LECT1	11061	RIPK1	8737		FN1	2335	CNOT6	57472
						NR2C2	7182	NUP153	9972		ATM	472	RPS6KB1	6198
						RAB8B	51762	AURKA	6790		F12	2161	EZR	7430
						ZAP70	7535	PCF11	51585		LAT	27040	ARRB2	409
						LTA	4049	POLE	5426		CDC45L	8318	STAT5A	6776
						CSF1	1435	DHX9	1660		NCOA3	8202	PAK2	5062
						S100A8	6279	GTF3C1	2975		KRT8	3856	MCAM	4162
						IL16	3603	NOLC1	9221		APOA1	335	DOK2	9046
						VAMP2	6844	DDX23	9416		CTSL1	1514	NME1	4830
						RRBP1	6238	TTK	7272		EXOC6	54536	FLNB	2317
						RIMS2	9699	SNRPB2	6629		DICER1	23405	EPHB4	2050
						CENTD2	116985	PARP4	143		CST3	1471	ENO1	2023
						ADIPOR1	51094	RAE1	8480		GJC2	57165	ARHGAP15	55843
						PDZD2	23037	SYNCRIP	10492		DERL1	79139	PTGES2	80142
						KCNG3	170850	NCAPG	64151		JARID2	3720	PTPLAD1	51495
						ANGPT2	285	PDCD6IP	10015		OBSL1	23363	OCRL	4952
						CLEC11A	6320	HNRPAB	3182		TUBB4	10382	RTKN	6242
						FN1	2335	PWP1	11137		CTR9	9646	GDI1	2664
						ATM	472	CDC2	983		LEF1	51176	ARHGAP9	64333
						F12	2161	TUBA3E	112714		JAK1	3716	PREX1	57580
						LAT	27040	ARFGEF2	10564		LCP2	3937	GSK3B	2932
						CDC45L	8318	EEFSEC	60678		HCLS1	3059	DKC1	1736
						NCOA3	8202	MARK3	4140		CRKL	1399	IL2RB	3560
						KRT8	3856	FBXW11	23291		HLA-DRA	3122	MARCKSL1	65108
						AGA	175	TRAF3IP2	10758		CD3G	917	CFL1	1072
						APOA1	335	POLR2H	5437		GADD45B	4616	VEGFA	7422
						QDPR	5860	PDCD2	5134		KPNA1	3836	SCP2	6342
						CTSL1	1514	TNIP2	79155		CTTN	2017	TRIB3	57761
						EXOC6	54536	MYL6	4637		BIRC3	330	NARG1	80155
						DICER1	23405	ANKRD28	23243		EXOSC6	118460	RELN	5649
						CST3	1471	CNOT6	57472		AURKA	6790	CPT1A	1374
						GJC2	57165	MAP3K4	4216		PCF11	51585	IL2RG	3561
						DERL1	79139	RPS6KB1	6198		CCNT1	904	RAB3D	9545
						JARID2	3720	EZR	7430		THOC1	9984	RARA	5914
						SACS	26278	ARRB2	409		NOLC1	9221	NSDHL	50814
						OBSL1	23363	STAT5A	6776		DDX23	9416	EPB41L2	2037
						CROT	54677	PAK2	5062		TTK	7272	ACSL5	51703
						TUBB4	10382	MCAM	4162		SRP19	6728	SLC25A1	6576
						CTR9	9646	DOK2	9046		GTF3C3	9330	SFXN1	94081
						LEF1	51176	NME1	4830		SNRPB2	6629	SGPL1	8879
						JAK1	3716	FLNB	2317		NFIC	4782	SORBS2	8470
						LCP2	3937	NOS2A	4843		EIF2S2	8894	PAX2	5076
						HCLS1	3059	EPHB4	2050		RAD21	5885	KLC1	3831
						CRKL	1399	ENO1	2023		PUF60	22827	KLC2	64837
						HLA-DRA	3122	ARHGAP15	55843		BXDC2	55299	JUN	3725
						CD3G	917	PTGES2	80142		NCAPG	64151	BAT2	7916
						GADD45B	4616	PTPLAD1	51495		PDCD6IP	10015	CEP55	55165
						KPNA1	3836	OCRL	4952		PURA	5813	C20orf20	55257
						CTTN	2017	RTKN	6242		DPF2	5977	PKM2	5315
						BIRC3	330	GDI1	2664		HNRPAB	3182	SIAH2	6478
						TRIB1	10221	PLEKHG2	64857		PWP1	11137	POLR3A	11128
						EXOSC6	118460	TBXA2R	6915		VRK1	7443	SYNE1	23345
						AURKA	6790	ARHGAP9	64333		CDC2	983	PRKAR1B	5575
						PCF11	51585	PREX1	57580		NCL	4691	RRM1	6240
						CCNT1	904	ATP1A1	476		CHD7	55636	MPHOSPH1	9585
						HNRNPA0	10949	PITPNB	23760		GSPT1	2935	ZFP106	64397
						THOC1	9984	GSK3B	2932		RBM15	64783	ARFGAP1	55738
						NOLC1	9221	GATA1	2623		SPATA5L1	79029	SMTN	6525
						DDX23	9416	GATA2	2624		EPRS	2058	ARID4B	51742
						TTK	7272	DKC1	1736		NFKB1	4790	HK1	3098
						SRP19	6728	IL2RB	3560		NFKBIB	4793	SEMA6A	57556
						GTF3C3	9330	MARCKSL1	65108		EIF2AK2	5610	UBXD8	23197
						TUBB3	10381	UBE2D1	7321		PRKCB1	5579	RPS27L	51065
						SNRPB2	6629	CFL1	1072		CD3EAP	10849	LBX2	85474
						NFIC	4782	CBLB	868		SKP1	6500	RPL26L1	51121
						EIF2S2	8894	PIGS	94005		MTIF2	4528	ACTC1	70
						SFRS5	6430	VEGFA	7422		PDCD2	5134	RPS21	6227
						RAD21	5885	SCP2	6342		MYH10	4628	SH2D1A	4068
						DOCK1	1793	TRIB3	57761		NOTCH3	4854	PNMA2	10687
						PUF60	22827	NARG1	80155		TNIP2	79155	FNBP1	23048
						BXDC2	55299	SLC25A5	292		RELB	5971	UBR1	197131
						NCAPG	64151	RELN	5649		ESR1	2099	SH3D19	152503
						PDCD6IP	10015	CPT1A	1374		C19orf2	8725	PLD1	5337
						PURA	5813	IL2RG	3561		ANKRD28	23243	CDC42BPB	9578
						DPF2	5977	RAB3D	9545		SAPS1	22870	MCM6	4175
						HNRPAB	3182	RARA	5914		FKBP5	2289	MCM2	4171
						PWP1	11137	NSDHL	50814		MSN	4478	MCM3	4172
						VRK1	7443	EPB41L2	2037		METAP2	10988	ORC6L	23594
						CDC2	983	ACSL5	51703		STAT5A	6776	MCM7	4176
						NCL	4691	SLC25A1	6576		PAFAH1B1	5048	ORC1L	4998
						CHD7	55636	SFXN1	94081		NME1	4830	GMNN	51053
						SMARCA2	6595	SGPL1	8879		ARHGEF6	9459	CCNB2	9133
						TUBA3E	112714	SORBS2	8470		ITGA5	3678	BCL2	596
						GSPT1	2935	PAX2	5076		TNFRSF12A	51330	BARD1	580
						INTS12	57117	KLC1	3831		EPHA2	1969	CDKN3	1033
						RBM15	64783	KLC2	64837		TFRC	7037	CCNE1	898
						SPATA5L1	79029	JUN	3725		WAS	7454	MNDA	4332
						EPRS	2058	BAT2	7916		CHN1	1123	TP73	7161
						MAP3K14	9020	CEP55	55165		PTP4A3	11156	CCNA2	890
						NFKB1	4790	C20orf20	55257		IWS1	55677	RBL1	5933
						REL	5966	HCFC2	29915		FLNB	2317	SKP2	6502
						NFKBIB	4793	PKM2	5315		EDN1	1906	POLA1	5422
						ARRB1	408	SIAH2	6478		ENO1	2023	CCNE2	9134
						EIF2AK2	5610	POLR3A	11128		ADD1	118	ULK2	9706
						PRKCQ	5588	SYNE1	23345		DEF6	50619	AGL	178
						PRKCB1	5579	PRKAR1B	5575		ARHGAP15	55843	CBX3	11335
						CD3EAP	10849	RRM1	6240		KRAS	3845	CSNK2A1	1457
						SKP1	6500	MPHOSPH1	9585		PTGES2	80142	TOP2A	7153
						RASAL2	9462	ZFP106	64397		TACSTD1	4072	TERF2IP	54386
						MTIF2	4528	ARFGAP1	55738		BCAR1	9564	IGSF5	150084
						PDCD2	5134	SMTN	6525		ARHGAP9	64333	PAFAH1B3	5050
						MYH10	4628	ARID4B	51742		PREX1	57580	NSD1	64324
						NOTCH3	4854	HK1	3098		SLC7A1	6541	RSF1	51773
						TNIP2	79155	SUCLG2	8801		PTTG1IP	754	KIF15	56992
						RELB	5971	SEMA6A	57556		SLC1A5	6510	RAD51	5888
						ESR1	2099	UBXD8	23197		XPO7	23039	TNFRSF14	8764
						PPP5C	5536	RPS27L	51065		CD40	958	STX1A	6804
						C19orf2	8725	LBX2	85474		GSK3B	2932	TAF13	6884
						ANKRD28	23243	RPL26L1	51121		NR3C1	2908	EPS15	2060
						SAPS1	22870	ACTC1	70		CD19	930	FKBP1A	2280
						FKBP5	2289	RPS21	6227		EIF4EBP1	1978	SPG20	23111
						MSN	4478	LIMK2	3985		STK4	6789	EIF4G1	1981
						METAP2	10988	SH2D1A	4068		ICAM1	3383	PSMB1	5689
						STAT5A	6776	PNMA2	10687		TPD52L2	7165	IPO4	79711
						CD44	960	FNBP1	23048		CFL1	1072	TEX10	54881
						PAFAH1B1	5048	UBR1	197131		AIP	9049	NOL5A	10528
						NME1	4830	DNMBP	23268		PFKL	5211	TUBA1A	7846
						CYFIP2	26999	SH3D19	152503		TPM2	7169	FSCN1	6624
						ARHGEF6	9459	PLD1	5337		TRIB3	57761	PAK1IP1	55003
						ITGA5	3678	CDC42BPB	9578		SIRT1	23411	MRPS16	51021
						TNFRSF12A	51330	PAK3	5063		PDS5A	23244	INPPL1	3636
						EPHA2	1969	MCM6	4175		NOS3	4846	CAD	790
						TFRC	7037	MCM2	4171		CPT1A	1374	MKI67	4288
						WAS	7454	MCM3	4172		G6PD	2539	CDC25B	994
						CHN1	1123	ORC6L	23594		IL2RG	3561	CLK1	1195
						PTP4A3	11156	MCM7	4176		LDHA	3939	CENPF	1063
						IWS1	55677	ORC1L	4998		ZC3H15	55854	N4BP3	23138
						ABI1	10006	GMNN	51053		SLC25A1	6576	KLC3	147700
						FLNB	2317	CCNB2	9133		ERBB2	2064	KIF23	9493
						EDN1	1906	BCL2	596		CEP55	55165	DDX27	55661
						ENO1	2023	BARD1	580		C20orf20	55257	CGNL1	84952
						ADD1	118	CDKN3	1033		ADAM15	8751	CANX	821
						DEF6	50619	CCNE1	898		CTBP1	1487	MBTPS2	51360
						ARHGAP15	55843	MNDA	4332		PKM2	5315	ATP2A2	488
						KRAS	3845	TP73	7161		SIAH2	6478	SERP1	27230
						PTGES2	80142	CCNA2	890		GARNL1	253959	SRI	6717
						TACSTD1	4072	RBL1	5933		POLR3A	11128	PLP2	5355
						BCAR1	9564	SKP2	6502		OBSCN	84033	TCEB3	6924
						TBXA2R	6915	POLA1	5422		WIPF1	7456	ARPC2	10109
						ARHGAP9	64333	CCNE2	9134		HIST1H2AB	8335	AP2M1	1173
						PREX1	57580	ULK2	9706		GFPT1	2673	HCFC1	3054
						DSTN	11034	AGL	178		SLC25A10	1468	JAK2	3717
						SLC7A1	6541	DYRK2	8445		SERPINH1	871	ELF3	1999
						PTTG1IP	754	SSH1	54434		ARFGAP1	55738	ACTN1	87
						SLC1A5	6510	LRP2	4036		ACACB	32	MAGI3	260425
						SMAD4	4089	CBX3	11335		RPS27L	51065	HCK	3055
						XPO7	23039	CSNK2A1	1457		DACT1	51339	ABL2	27
						CD40	958	TOP2A	7153		ABCA9	10350	LYPLA2	11313
						GSK3B	2932	TERF2IP	54386		AHNAK2	113146	GSTM4	2948
						GAB2	9846	IGSF5	150084		ZNF541	84215	CBX2	84733
						NR3C1	2908	PAFAH1B3	5050		ZC3H18	124245	UBE2I	7329
						CD19	930	NSD1	64324		SIPA1L3	23094	CBX7	23492
						EIF4EBP1	1978	RSF1	51773		CDC42BPA	8476	RHOD	29984
						HADHA	3030	KIF15	56992		TRIP10	9322	PPP3CC	5533
						STK4	6789	MAN2A2	4122		SH2D1A	4068	STK35	140901
						ICAM1	3383	RAD51	5888		FNBP1	23048	PLK4	10733
						TPD52L2	7165	TNFRSF14	8764		ARHGEF9	23229	TRIM37	4591
						CFL1	1072	STX1A	6804		S100A9	6280	AIFM1	9131
						AIP	9049	TUBB2A	7280		EDG6	8698	LMNB1	4001
						MX1	4599	MED10	84246		NTRK2	4915	PKMYT1	9088
						PFKL	5211	MED11	400569		PLD1	5337	RASSF5	83593
						TPM2	7169	TAF13	6884		MCM6	4175	RUNX1T1	862
						TRIB3	57761	EPS15	2060		ORC6L	23594	STMN1	3925
						SIRT1	23411	STC2	8614		CCDC5	115106	TRIM32	22954
						PDS5A	23244	FKBP1A	2280		CDC6	990	EXO1	9156
						NOS3	4846	SPG20	23111		RPA2	6118	FANCE	2178
						HSD17B4	3295	EIF4G1	1981		CDT1	81620	FANCG	2189
						LGALS4	3960	PSMB1	5689		RPA1	6117	TIMELESS	8914
						CPT1A	1374	IPO4	79711		GNB5	10681	PRIM2	5558
						G6PD	2539	PGK1	5230		CCNB2	9133	HELB	92797
						IL2RG	3561	TEX10	54881		BCL2	596	DSN1	79980
						UXS1	80146	NOL5A	10528		BARD1	580	ZWINT	11130
						LDHA	3939	TUBA1A	7846		CDC25A	993	SPC25	57405
						RBP1	5947	FSCN1	6624		PIN1	5300	PPP2R5E	5529
						MLSTD1	55711	PAK1IP1	55003		CDKN3	1033	CDCA8	55143
						ZC3H15	55854	CPLX1	10815		CCNE1	898	SGOL1	151648
						SLC25A1	6576	MRPS16	51021		CCNA2	890	DNMT3B	1789
						DUSP16	80824	INPPL1	3636		CNOT7	29883	SUPT6H	6830
						ERBB2	2064	CAD	790		CCNE2	9134	RNGTT	8732
						CEP55	55165	MKI67	4288		CKS1B	1163	TCERG1	10915
						C20orf20	55257	CDC25B	994		PRKACA	5566	CHTF18	63922
						EPC1	80314	CLK1	1195		CBX1	10951	RDBP	7936
						ADAM15	8751	CENPF	1063		ZNF33A	7581	CSTF1	1477
						CTBP1	1487	N4BP3	23138		HIST2H2AC	8338	TXNIP	10628
						PKM2	5315	KLC3	147700		ULK2	9706	F8	2157
						CKAP4	10970	KIF23	9493		AGL	178	MARS	4141
						SIAH2	6478	ELMO2	63916		ZNF33B	7582	RARS	5917
						GARNL1	253959	DDX27	55661		FAT	2195	RBBP8	5932
						POLR3A	11128	CGNL1	84952		CBX3	11335	AP3B2	8120
						OBSCN	84033	TBC1D1	23216		HIST1H1C	3006	GARS	2617
						WIPF1	7456	CANX	821		CSNK2A1	1457	HSD17B10	3028
						HIST1H2AB	8335	MBTPS2	51360		TOP1	7150	CDYL	9425
						GFPT1	2673	PHOX2A	401		JTV1	7965	MRPL53	116540
						SLC25A10	1468	SLC4A1	6521		MAGEA11	4110	OBFC2B	79035
						SERPINH1	871	ATP2A2	488		IGSF5	150084	TAC3	6866
						ZFP106	64397	SERP1	27230		NUMB	8650	REST	5978
						ARFGAP1	55738	SRI	6717		TIFA	92610	FXR1	8087
						AP4B1	10717	PLP2	5355		GCN5L2	2648	E2F2	1870
						SMTN	6525	TCEB3	6924		LATS2	26524	PPP2R3A	5523
						FANCM	57697	ARPC2	10109		GRHL2	79977	E2F3	1871
						ZZEF1	23140	AP2M1	1173		FEM1B	10116	E2F7	144455
						ACACB	32	HCFC1	3054		PIK3CG	5294	DLG3	1741
						RPS27L	51065	JAK2	3717		MLL5	55904	STAT4	6775
						DACT1	51339	ELF3	1999		KIF15	56992	GYS1	2997
						ABCA9	10350	ACTN1	87		MEN1	4221	PA2G4	5036
						AHNAK2	113146	MAGI3	260425		MAN2A2	4122	NLGN1	22871
						ZNF541	84215	HCK	3055		MICAL1	64780	SEMA4G	57715
						ZC3H18	124245	ABL2	27		ACTN2	88	PBK	55872
						SEC11C	90701	LYPLA2	11313		TNFRSF14	8764	KCNAB1	7881
						SIPA1L3	23094	GSTM4	2948		PSMD7	5713	CD79A	973
						RPS21	6227	CBX2	84733		STX1A	6804	CDC25C	995
						PADI2	11240	UBE2I	7329		UPP1	7378	TBCE	6905
						MARK4	57787	CBX7	23492		SDCCAG3	10807	ARL8B	55207
						CDC42BPA	8476	PNKD	25953		MED10	84246	STIP1	10963
						TRIP10	9322	GDF9	2661		JMJD2B	23030	PHF20	51230
						SH2D1A	4068	RHOD	29984		MED6	10001	MAF	4094
						FNBP1	23048	PPP3CC	5533		MED13	9969	POU2F1	5451
						ARHGEF9	23229	STK35	140901		MED13L	23389	HHEX	3087
						S100A9	6280	MCHR1	2847		TAF13	6884	FOS	2353
						EDG6	8698	PLK4	10733		TAF6	6878	AGTR1	185
						NTRK2	4915	TRIM37	4591		POLR2D	5433	RUSC1	23623
						PLD1	5337	SMPD3	55512		POLR2I	5438	MAD2L1	4085
						PAK3	5063	AIFM1	9131		EPS15	2060	CENPE	1062
						MCM6	4175	BNIP1	662		KISS1	3814	WISP1	8840
						ORC6L	23594	LMNB1	4001		FKBP1A	2280	PPARD	5467
						CCDC5	115106	PKMYT1	9088		PPP1R15A	23645	IL18R1	8809
						CDC6	990	RASSF5	83593		SPG20	23111	IL18RAP	8807
						MDFI	4188	RUNX1T1	862		EIF4G1	1981	STAT5B	6777
						RPA2	6118	STMN1	3925		RBBP6	5930	VCAM1	7412
						CDT1	81620	TRIM32	22954		NAP1L1	4673	FGFR3	2261
						RPA1	6117	WAC	51322		ALDOA	226	LPXN	9404
						GNB5	10681	TRIB2	28951		TPI1	7167	SLC16A10	117247
						CCNB2	9133	PCDH17	27253		NOL5A	10528		3804
						BCL2	596	EXO1	9156		DPYSL2	1808	SOCS3	9021
						BARD1	580	FANCE	2178		ECH1	1891	FCER1A	2205
						CDC25A	993	FANCG	2189		XPOT	11260	CD33	945
						PIN1	5300	TIMELESS	8914		SSR1	6745	MYST4	23522
						CDKN3	1033	PRIM2	5558		CKMT1A	548596	COL4A3	1285
						CCNE1	898	HELB	92797		MLSTD2	84188	HIPK2	28996
						RBL2	5934	AICDA	57379		EIF2C2	27161	CCNG1	900
						CCNA2	890	DSN1	79980		PDCD1	5133	CUX1	1523
						CNOT7	29883	ZWINT	11130		DDAH1	23576	CCND2	894
						CCNE2	9134	ZNF689	115509		SH3BGRL2	83699	LIN9	286826
						CKS1B	1163	SPC25	57405		MRPS5	64969	JARID1B	10765
						PRKACA	5566	PPP2R5E	5529		TH	7054	RBAK	57786
						HIST1H2BC	8347	CDCA8	55143		CDC25B	994	ENC1	8507
						CBX1	10951	SGOL1	151648		STAMBP	10617	MXD1	4084
						ELP4	26610	ZNF302	55900		EDC3	80153	MXD3	83463
						ZNF33A	7581	DNMT3B	1789		CENPF	1063	ASPM	259266
						ASF1A	25842	DNMT3A	1788		N4BP3	23138	CDCA7	83879
						DNTTIP2	30836	SUPT6H	6830		RAB11FIP2	22841	GADD45A	1647
						HIST2H2AC	8338	RNGTT	8732		NEDD4L	23327	DUSP7	1849
						ULK2	9706	TCERG1	10915		KLC3	147700	KIAA1524	57650
						AGL	178	ELP3	55140		KIF23	9493	ARD1A	8260
						ZNF33B	7582	CHTF18	63922		LSR	51599	CA9	768
						FAT	2195	RDBP	7936		DDX27	55661	HIF1AN	55662
						LRP2	4036	CSTF1	1477		PRPF38B	55119	DNTTIP1	116092
						CBX3	11335	TXNIP	10628		SAPS3	55291	MIER1	57708
						ZNF280D	54816	NUP50	10762		DFFA	1676	GZMB	3002
						CRYZ	1429	F8	2157		C6orf32	9750	CSNK2B	1460
						HIST1H1C	3006	MARS	4141		CGNL1	84952	LIG1	3978
						CHD5	26038	RARS	5917		PTPN3	5774	IFI16	3428
						CSNK2A1	1457	RBBP8	5932		CANX	821	SERPINF1	5176
						TOP1	7150	AP3B2	8120		GIPC1	10755	FIBP	9158
						VDR	7421	GARS	2617		LCT	3938	GPI	2821
						JTV1	7965	HSD17B10	3028		PRKCSH	5589	SLC18A2	6571
						MAGEA11	4110	CDYL	9425		ATP2A2	488	STAU1	6780
						RP1-27O5.1	728116	MRPL53	116540		SERP1	27230	DCP1B	196513
						IGSF5	150084	OBFC2B	79035		CLDN4	1364	TSSK3	81629
						NUMB	8650	TAC3	6866		TCEB3	6924	HIPK1	204851
						TIFA	92610	REST	5978		AP2M1	1173	GMEB1	10691
						GCN5L2	2648	FXR1	8087		TRIM11	81559	CCDC53	51019
						LATS2	26524	E2F2	1870		JAK2	3717	PSMB4	5692
						AVEN	57099	PPP2R3A	5523		GATA3	2625	LSM2	57819
						GRHL2	79977	E2F3	1871		ELF3	1999	ALDH18A1	5832
						FEM1B	10116	E2F7	144455		TCEB1	6921	EXOSC2	23404
						PIK3CG	5294	DLG3	1741		PSTPIP1	9051	NCBP2	22916
						MLL5	55904	STAT4	6775		PLCG2	5336	SMG7	9887
						TSHZ1	10194	GYS1	2997		ARHGEF5	7984	WBP4	11193
						KIF15	56992	MAPKAPK3	7867		GADD45G	10912	MEIS1	4211
						MEN1	4221	PA2G4	5036		RAB25	57111	PBX1	5087
						MAN2A2	4122	PTK2B	2185		CBX2	84733	MGC16385	92806
						MICAL1	64780	NLGN1	22871		UBE2I	7329	APH1B	83464
						ACTN2	88	SPRR2A	6700		CBX8	57332	XPNPEP1	7511
						MYH7	4625	SEMA4G	57715		CBX7	23492	IL27RA	9466
						TNFRSF14	8764	PBK	55872		SMAD6	4091	TNFRSF13B	23495
						PSMD7	5713	KCNAB1	7881		RHOD	29984	TNFRSF17	608
						STX1A	6804	CD79A	973		PPP3CC	5533	AZI2	64343
						UPP1	7378	CDC25C	995		PLK4	10733	DLG7	9787
						SDCCAG3	10807	NEUROD2	4761		TNFRSF10B	8795	DIABLO	56616
						MYH3	4621	ARHGAP26	23092		TNFRSF1A	7132	SPATA2	9825
						MED10	84246	TBCE	6905		LTB	4050	CDCA3	83461
						JMJD2B	23030	ARL8B	55207		PMAIP1	5366	PPP2R2B	5521
						MED6	10001	STIP1	10963		NOL3	8996	IRF2BP1	26145
						MED13	9969	C18orf37	125476		BIK	638	ELK4	2005
						MED13L	23389	PHF20	51230		RTN1	6252	VARS	7407
						TAF13	6884	MAF	4094		BECN1	8678	FES	2242
						TAF6	6878	POU2F1	5451		SPNS1	83985	POLA2	23649
						TAF10	6881	HHEX	3087		ITPR1	3708	SNRPB	6628
						POLR2C	5432	GRIP1	23426		BNIPL	149428	CD7	924
						POLR2D	5433	FOS	2353		LMNB1	4001	GREM2	64388
						AFF1	4299	AGTR1	185		BAG4	9530	ATP6AP2	10159
						POLR2I	5438	RUSC1	23623		P53AIP1	63970	CS	1431
						EPS15	2060	MAD2L1	4085		BLK	640	DNM3	26052
						KISS1	3814	CENPE	1062		PKMYT1	9088	GLUD1	2746
						FKBP1A	2280	WISP1	8840		MAP1S	55201	DNAJB9	4189
						PPP1R15A	23645	PPARD	5467		LAT2	7462	BGN	633
						SPG20	23111	IL18R1	8809		HK2	3099	PLXNA3	55558
						UBXD5	91544	IL18RAP	8807		EXO1	9156	ZBTB47	92999
						EIF4G1	1981	STAT5B	6777		RFC1	5981	DRAP1	10589
						RBBP6	5930	VCAM1	7412		FANCB	2187	CORO2A	7464
						NAP1L1	4673	FGFR3	2261		RAD51L3	5892	ZBTB33	10009
						ALDOA	226	LPXN	9404		MIS12	79003	CAPN3	825
						TPI1	7167	SLC16A10	117247		DSN1	79980	CENPO	79172
						NOL5A	10528	FLT3	2322		ZWINT	11130	AHSA2	130872
						DPYSL2	1808		3804		SPC25	57405	HR	55806
						ECH1	1891	SOCS3	9021		SUZ12	23512	MYCBPAP	84073
						XPOT	11260	FCER1A	2205		ZNF227	7770	ICAM3	3385
						SSR1	6745	CD33	945		SGOL1	151648	PHF12	57649
						CKMT1A	548596	MYST4	23522		MAP7D3	79649	ASIP	434
						MLSTD2	84188	COL4A3	1285		ZNF302	55900	CXCL12	6387
						SSR4	6748	HIPK2	28996		E2F6	1876	FLJ78302	729230
						EIF2C2	27161	CCNG1	900		RCC1	1104	ADRA2A	150
						EIF2C1	26523	CUX1	1523		DNMT3B	1789	LNPEP	4012
						PDCD1	5133	CCND2	894		ASF1B	55723	KIAA0999	23387
						DTD1	92675	LIN9	286826		SUPT6H	6830	FXYD1	5348
						DDAH1	23576	JARID1B	10765		ELP2	55250		3125
						SH3BGRL2	83699	RBAK	57786		WWOX	51741	MFNG	4242
						MRPS5	64969	ENC1	8507		CHTF18	63922	P2RY2	5029
						RGS12	6002	MSL3L1	10943		RDBP	7936	NRSN2	80023
						TH	7054	MXD1	4084		SAFB	6294	B3GNT4	79369
						CDC25B	994	MXD3	83463		XAB2	56949	SLC40A1	30061
						CSNK2A2	1459	MYCN	4613		ITK	3702		3672
						CLK1	1195	ASPM	259266		TFPI	7035	COL4A6	1288
						STAMBP	10617	KIR3DL1	3811		F8	2157	COL4A2	1284
						EDC3	80153	CDCA7	83879		MARS	4141	COL4A1	1282
						CENPF	1063	GADD45A	1647		RBBP8	5932	FGF7	2252
						N4BP3	23138	DUSP7	1849		GARS	2617	MTG1	92170
						RAB11FIP2	22841	MEF2A	4205		SOD1	6647	SHMT2	6472
						KIF5C	3800	EEA1	8411		TKT	7086	CCDC109A	90550
						NEDD4L	23327	HTRA2	27429		FOSL1	8061	MRPL27	51264
						KLC3	147700	TRIM36	55521		RCN1	5954	SLC25A12	8604
						KIF23	9493	KIAA1524	57650		CYC1	1537	ZNF707	286075
						PPFIBP1	8496	ARD1A	8260		DUS2L	54920	GCA	25801
						LSR	51599	CA9	768		OPTN	10133	CCL13	6357
						CCNY	219771	HIF1AN	55662		PSME3	10197	SERPINE1	5054
						DDX27	55661	DNTTIP1	116092		E2F2	1870	TNFRSF11B	4982
						PRPF38B	55119	MIER1	57708		DLG3	1741	IGFBP5	3488
						SAPS3	55291	GZMB	3002		STAT4	6775	F2RL1	2150
						DFFA	1676	CSNK2B	1460		OGT	8473	ELA2	1991
						C6orf32	9750	MYF5	4617		PA2G4	5036	TMEM132A	54972
						C5orf5	51306	LIG1	3978		KIF13B	23303	MAOA	4128
						CGNL1	84952	IFI16	3428		SIPA1L1	26037	ANKRD12	23253
						PTPN3	5774	PGR	5241		ADAM17	6868	VEZT	55591
						CANX	821	SERPINF1	5176		SNX27	81609	GPSM2	29899
						GIPC1	10755	FIBP	9158		KCNAB1	7881	SNX1	6642
						TAPBP	6892	GPI	2821			27134	CTNNA3	29119
						PDIA3	2923	FLG	2312		CD79A	973	DTL	51514
						CFTR	1080	SLC18A2	6571		CD79B	974	DDIT4	54541
						LCT	3938	STAU1	6780		CDC25C	995	TRIM3	10612
						PRKCSH	5589	DCP1B	196513		GPAA1	8733	ALOX5	240
						ATP2A2	488	TSSK3	81629		SYT9	143425	CFL2	1073
						EDEM1	9695	HIPK1	204851		STIP1	10963	BYSL	705
						SERP1	27230	GMEB1	10691		HNRPDL	9987	RRP12	23223
						CLDN4	1364	TFPT	29844		DPY30	84661	GRWD1	83743
						THRB	7068	ACTR8	93973		CXXC1	30827	IRAK3	11213
						TCEB3	6924	CCDC53	51019		PRPF31	26121	IL17RB	55540
						AP2M1	1173	PSMB4	5692		NUPR1	26471	ZRANB1	54764
						TRIM11	81559	ACMSD	130013		MAF	4094	ERLIN1	10613
						JAK2	3717	LSM2	57819		SKI	6497	REPS2	9185
						GATA3	2625	PARK7	11315		TRIP4	9325	NFKBIZ	64332
						ELF3	1999	CD81	975		HHEX	3087	FST	10468
						TCEB1	6921	ADARB2	105		HMGA1	3159	SELE	6401
						PSTPIP1	9051	RSBN1	54665		ATF3	467	ETV4	2118
						PLCG2	5336	ALDH18A1	5832		BATF	10538	PPM1L	151742
						ARHGEF5	7984	EXOSC2	23404		DMTF1	9988	SOCS7	30837
						GADD45G	10912	NCBP2	22916		SNRK	54861	ANK2	287
						LYPLA2	11313	SMG7	9887		DIXDC1	85458	FGR	2268
						HMOX2	3163	WBP4	11193		KSR2	283455	AMH	268
						CACNB4	785	MEIS1	4211		RUSC1	23623	BCAP31	10134
						RAB25	57111	PBX1	5087		MAD2L1	4085	KIF22	3835
						CBX2	84733	MGC16385	92806		CENPE	1062	EPHB3	2049
						UBE2I	7329	APH1B	83464		FRAT1	10023	ISG20L2	81875
						CBX8	57332	XPNPEP1	7511		IL18R1	8809	OGN	4969
						CBX7	23492	IL27RA	9466		IL18RAP	8807		56138
						MRLC2	103910	TNFRSF13B	23495		SPP1	6696		56143
						SMAD6	4091	TNFRSF17	608		STAT5B	6777	SYTL1	84958
						PFTK1	5218	AZI2	64343		ITGA4	3676	HOXC9	3225
						RHOD	29984	DLG7	9787		EDG2	1902	CDCA5	113130
						PPP3CC	5533	DIABLO	56616		ARHGAP21	57584	SPERT	220082
						FLJ23356	84197	SPATA2	9825		PI4KA	5297	CRABP2	1382
						MEF2D	4209	CDCA3	83461		RND2	8153	KRT19	3880
						PLK4	10733	PPP2R2B	5521		BIRC5	332	CENTG1	116986
						TNFRSF10B	8795	IRF2BP1	26145		RAB11FIP4	84440	F11	2160
						TNFRSF1A	7132	ELK4	2005		IFNAR1	3454	HPN	3249
						TNF	7124	VARS	7407		CTLA4	1493	VPS37D	155382
						LTB	4050	FES	2242		PAG1	55824	SPRY4	81848
						PMAIP1	5366	LHX9	56956		BTLA	151888	PTPN22	26191
						NOL3	8996	POLA2	23649		KLRC1	3821	SPRED2	200734
						SLC25A4	291	SNRPB	6628			3804	KIAA1219	57148
						ATPAF1	64756	SF3B5	83443		SLAMF1	6504	FAS	355
						BIK	638	CD7	924		KLRG1	10219	SPAG5	10615
						RTN1	6252	GREM2	64388		MFAP2	4237	MYRIP	25924
						BECN1	8678	ATP6AP2	10159		TCAP	8557	SELL	6402
						SPNS1	83985	CS	1431		HIPK2	28996	CD53	963
						ITPR1	3708	BCAS1	8537		PIM2	11040	JAM2	58494
						BNIPL	149428	DNM3	26052		MEF2C	4208	ADAM2	2515
						LMNB1	4001	GLUD1	2746		CCND2	894	AMICA1	120425
						BAG4	9530	DNAJB9	4189		LIN9	286826	CFP	5199
						P53AIP1	63970	BGN	633		ARID3B	10620	P4HA2	8974
						BLK	640	TOLLIP	54472		HBP1	26959	PPP1R14B	26472
						PKMYT1	9088	PLXNA3	55558		ENC1	8507	RAB1B	81876
						SDCBP2	27111	ZBTB47	92999		SUV420H2	84787	RP6-213H19.1	51765
						MAP1S	55201	DRAP1	10589		PSMD14	10213	TRIM24	8805
						LAT2	7462	CORO2A	7464		MXD4	10608	ATAD2	29028
						HK2	3099	ZBTB33	10009		GFI1	2672	NR0B1	190
						TRIM32	22954	CIR	9541		MTA1	9112	ABCA3	21
						FA2H	79152	CAPN3	825		SUPT7L	9913	SENP5	205564
						CSTF2T	23283	CENPO	79172		IRF8	3394		29893
						TRIB2	28951	PLCE1	51196		RCOR3	55758	HMMR	3161
						PCDH17	27253	AHSA2	130872		ASPM	259266	OIP5	11339
						EXO1	9156	HR	55806		NDUFA12L	91942	EBI2	1880
						RFC1	5981	MYCBPAP	84073		CDCA7	83879	AEBP2	121536
						FANCB	2187	ICAM3	3385		GPAM	57678	CD1C	911
						HES1	3280	ENOX1	55068		ALDH9A1	223	CD1B	910
						RAD51L3	5892	PHF12	57649		SPEG	10290	HEXIM2	124790
						MIS12	79003	ASIP	434		PTPN7	5778	SPTBN2	6712
						DSN1	79980	CXCL12	6387		DUSP10	11221	ERCC3	2071
						ZWINT	11130	FLJ78302	729230		NEK2	4751	ZNF239	8187
						SPC25	57405	ADRA2A	150		TAF1B	9014	VPS11	55823
						ZNF462	58499	LNPEP	4012		KIAA1524	57650	LY6H	4062
						SUZ12	23512	KIAA0999	23387		PFDN5	5204	ADRA2C	152
						ZNF227	7770	FXYD1	5348		ARNT2	9915	DKFZP564J0863	25923
						SGOL1	151648	ADCY5	111		CA9	768	SLC27A2	11001
						MAP7D3	79649		3125		TSGA10	80705	TGFBR3	7049
						ZNF302	55900	MFNG	4242		FECH	2235	STX8	9482
						SENP7	57337	PDZK1	5174		PDK1	5163	STARD13	90627
						E2F6	1876	P2RY2	5029		PHF21A	51317	STIM2	57620
						HP1BP3	50809	NRSN2	80023		DNTTIP1	116092	EFHA1	221154
						RCC1	1104	B3GNT4	79369		MIER1	57708	CD74	972
						MBD1	4152	SLC40A1	30061		PSIP1	11168	HLA-DMB	3109
						DNMT3B	1789		3672		HSF1	3297		8742
						ASF1B	55723	COL4A6	1288		IGFBP3	3486	FOXM1	2305
						SUPT6H	6830	COL4A2	1284		GMFB	2764	LMNB2	84823
						ELP2	55250	COL4A1	1282		ZNF167	55888	CD48	962
						ELP3	55140	FGF7	2252		MGEA5	10724	LIF	3976
						WWOX	51741	MTG1	92170		GPI	2821		5724
						CHTF18	63922	SHMT2	6472		SLC18A2	6571	KCTD5	54442
						RDBP	7936	PRDX5	25824		PRKAR2A	5576	TAT	6898
						SAFB	6294	CCDC109A	90550		TGFBRAP1	9392	PARP2	10038
						XAB2	56949	MRPL27	51264		ZFYVE16	9765	VPS37B	79720
						ITK	3702	RARS2	57038		BTRC	8945	PPM1G	5496
						TFPI	7035	CPT2	1376		NFRKB	4798	RGS4	5999
						F8	2157	SLC25A12	8604		EPC2	26122	KIF18A	81930
						STEAP3	55240	ZNF707	286075		TRIM69	140691	FAM130A1	81566
						MARS	4141	GCA	25801		CCDC53	51019	C14orf106	55320
						RBBP8	5932	CCL13	6357		ADRM1	11047	RNASEN	29102
						GARS	2617	SERPINE1	5054		NOL4	8715	TBX19	9095
						FRS3	10817	TNFRSF11B	4982		TCOF1	6949	TBC1D7	51256
						SOD1	6647	IGFBP5	3488		LSM8	51691	POLD3	10714
						TKT	7086	F2RL1	2150		EXOSC2	23404	PCMT1	5110
						FOSL1	8061	ITGB6	3694		EXOSC4	54512	XRCC3	7517
						RCN1	5954	ELA2	1991		DCP2	167227	NFE2L3	9603
						CYC1	1537	APBA2	321		TTC19	54902	CENPA	1058
						FAM128B	80097	TMEM132A	54972		SMG7	9887	PARP3	10039
						SDF2L1	23753	MAOA	4128		SFMBT1	51460	HOXC10	3226
						DUS2L	54920	ANKRD12	23253		PBX1	5087	FBXO5	26271
						PLXNB2	23654	SALL1	6299		NCSTN	23385	CKS2	1164
						OPTN	10133	VEZT	55591		IL27RA	9466	ARHGEF3	50650
						ZDHHC17	23390	GPSM2	29899		GORASP2	26003	GNA12	2768
						PSME3	10197	LEO1	123169		AASDHPPT	60496	AP2S1	1175
						NT5C2	22978	SNX1	6642		TRAIP	10293	GPD1	2819
						E2F2	1870	CTNNA3	29119		TNFRSF13B	23495	GNG7	2788
						MAPK12	6300	SP5	389058		TNFRSF17	608	ZNF473	25888
						DLG3	1741	DTL	51514		AZI2	64343	SLC25A20	788
						STAT4	6775	DDIT4	54541		DLG7	9787	PIGC	5279
						OGT	8473	TRIM3	10612		DIABLO	56616	ATAD5	79915
						PA2G4	5036	ALOX5	240		IPO11	51194	VASN	114990
						PTK2B	2185	CFL2	1073		IRF4	3662	NVL	4931
						DYNLL2	140735	FGFR4	2264		SPATA2	9825	FLJ36070	284358
						GRIN3A	116443	BYSL	705		CDCA3	83461	C15orf23	90417
						WNT3A	89780	RRP12	23223		PDCD4	27250	KHSRP	8570
						KIF13B	23303	GRWD1	83743		IGF1	3479	PRSS23	11098
						SIPA1L1	26037	IRAK3	11213		RANBP9	10048	GRIA2	2891
						ADAM17	6868	TRAM1	23471		HOXA13	3209	DPP3	10072
						GPR125	166647	IL17RB	55540		ABTB1	80325	GSTM2	2946
						SNX27	81609	ZRANB1	54764		POLA2	23649	KL	9365
						KCNAB1	7881	BEX1	55859		SNRPB	6628	PTOV1	53635
						CYSLTR2	57105	ERLIN1	10613		GAS7	8522	LAD1	3898
							27134	CD47	961		CD8A	925	CRY2	1408
						CD79A	973	REPS2	9185		CD7	924	STIL	6491
						CD79B	974	UNC5CL	222643		GREM1	26585	DENND1A	57706
						CDC25C	995	NFKBIZ	64332		DKK2	27123	ULK1	8408
						MAGEE1	57692	FST	10468		ATP6AP2	10159	RRM2	6241
						GPAA1	8733	SELE	6401		MYO10	4651	ALMS1	7840
						SYT9	143425	DBN1	1627		DNAJB9	4189	RASGRP1	10125
						STIP1	10963	ETV4	2118		ITGAL	3683	RASSF2	9770
						HNRPDL	9987	EPOR	2057		STAT6	6778	RHOC	389
						DPY30	84661	PPM1L	151742		TAF9B	51616	CCNF	899
						CXXC1	30827	SOCS7	30837		NR2E3	10002	NOSTRIN	115677
						PRPF31	26121	ANK2	287		NR2F1	7025	STX6	10228
						NUPR1	26471	RIMS1	22999		NCOA7	135112	TRAF3IP1	26146
						DDIT3	1649	PRX	57716		C8orf32	55093	OLFML3	56944
						SPIB	6689	SEMA7A	8482		CENPO	79172	C11orf1	64776
						MAF	4094	FGR	2268		GUCY1A3	2982	TACC3	10460
						SKI	6497	AMH	268		KLF6	1316	RGS18	64407
						TRIP4	9325	BCAP31	10134		NR2C1	7181	BANF1	8815
						HHEX	3087	NUCB2	4925		GTF2IRD1	9569	BTBD12	84464
						HMGA1	3159	RABEP1	9135		AHCTF1	25909	FKHL18	2307
						ATF3	467	KIF22	3835		RAB27A	5873	FAM110A	83541
						BATF	10538	EPHB3	2049		ICAM3	3385	DLX3	1747
						DMTF1	9988	ISG20L2	81875		QTRT1	81890	PRPF4	9128
						SNRK	54861	OGN	4969		ZBTB32	27033	MITD1	129531
						CREM	1390	ABAT	18		KLF11	8462	GPT	2875
						DIXDC1	85458		56138		PHF12	57649	IGLL1	3543
						PTPN6	5777		56147		ZGPAT	84619	GALT	2592
						CEP110	11064		56143		POMC	5443	SURF4	6836
						KSR2	283455	SYTL1	84958		GHRL	51738	ASGR2	433
						AGTR1	185	HOXC9	3225		IL8	3576	IGJ	3512
						PLK3	1263	CDCA5	113130		FLJ78302	729230	IL15RA	3601
						RUSC1	23623	SPERT	220082		CAPN2	824	KLRB1	3820
						MAD2L1	4085	CRABP2	1382		ADRA2A	150	CLEC4A	50856
						CENPE	1062	KRT19	3880		KIAA0999	23387	MS4A7	58475
						FRAT1	10023	CENTG1	116986		PTPN13	5783	PLXNB3	5365
						TYK2	7297	TP53RK	112858		SLC9A3R2	9351	PSD	5662
						IL18R1	8809	F11	2160		CIITA	4261	KIF20A	10112
						IL18RAP	8807	HPN	3249		GUSB	2990	FFAR2	2867
						SPP1	6696	GGA2	23062		PTGDR	5729	P2RY13	53829
						STAT5B	6777	VPS37D	155382		DNAJC5	80331	KDELR1	10945
						ITGA4	3676	SPRY4	81848		ACCN2	41	GMCL1	64395
						EDG2	1902	PTPN22	26191		MFNG	4242	FSD1	79187
						ARHGAP21	57584	SPRED2	200734		WDR12	55759	UFD1L	7353
						PI4KA	5297	CDKL2	8999		GUCY2C	2984	STX11	8676
						RND2	8153	RND1	27289		B3GNT4	79369	HOXD12	3238
						BIRC5	332	IL6ST	3572		COL13A1	1305	CLIC6	54102
						RAB11FIP4	84440	FHIT	2272		AUP1	550	GDPD2	54857
						TRPV6	55503	KIAA1219	57148		ITGA10	8515	IL1R2	7850
						IFNAR1	3454	FAS	355		ATP5L	10632	DHX16	8449
						CTLA4	1493	SPAG5	10615		PMPCA	23203	37316	51257
						PAG1	55824	MYRIP	25924		ALDH2	217	EME1	146956
						BTLA	151888	SELL	6402		MRPL12	6182	CHRNB1	1140
						KLRC1	3821	CD53	963		NME4	4833	NCAPG2	54892
						FLT3	2322	JAM2	58494		SHMT2	6472	UHMK1	127933
							3804	ADAM2	2515		POLDIP2	26073	RABIF	5877
						SGMS1	259230	AMICA1	120425		ETFA	2108	SPTBN4	57731
						SLAMF1	6504	CFP	5199		MRPS9	64965	HOXC13	3229
						KLRG1	10219	C5	727		PDK3	5165	NCR3	259197
						C6orf25	80739	CPN1	1369		COX4I1	1327	UHRF1	29128
						MFAP2	4237	P4HA2	8974		CCDC109A	90550	MFN1	55669
						FGB	2244	PPP1R14B	26472		NDUFV1	4723	KIAA0513	9764
						TCAP	8557	RAB1B	81876		ICT1	3396	HLA-DPB1	3115
						HIPK2	28996	RP6-213H19.1	51765		MRPL3	11222	CEP152	22995
						PIM2	11040	S100P	6286		MRPL13	28998	INHA	3623
						MEF2C	4208	PPP2R5C	5527		MRPL2	51069	ENOX2	10495
						CCND2	894	TRIM24	8805		MRPL21	219927	KIF24	347240
						LIN9	286826	ATAD2	29028		MRPL49	740	RAD54L	8438
						ARID3B	10620	NR0B1	190		MRPL11	65003	FBXO18	84893
						HBP1	26959	ABCA3	21		MRPL27	51264	VIPR2	7434
						ENC1	8507	PRDM15	63977		MRPL55	128308	TXNRD1	7296
						SUV420H2	84787	SENP5	205564		AASS	10157	LSAMP	4045
						PSMD14	10213		29893		ACOT9	23597	PTRH2	51651
						PPP2R2A	5520	HMMR	3161		ACAD9	28976	NCDN	23154
						MXD4	10608	OIP5	11339		YARS2	51067	CEACAM5	1048
						GFI1	2672	DLX5	1749		PUS1	80324	ACADM	34
						MTA1	9112	EBI2	1880		MRPS30	10884	ARL6IP5	10550
						SUPT7L	9913	AEBP2	121536		MRPS2	51116	CCL23	6368
						IRF8	3394	CD1C	911		MRPS18A	55168	EIF2B2	8892
						RCOR3	55758	CD1B	910		MRPS17	51373	DPM2	8818
						ASPM	259266	HEXIM2	124790		SLC25A12	8604	SOX3	6658
						NDUFA12L	91942	SPTBN2	6712		DUSP6	1848	37135	1731
						CDCA7	83879	ERCC3	2071		ZNF707	286075	CUGBP1	10658
						LIN28B	389421	ZNF239	8187		ZNF408	79797	UBXD2	23190
						GPAM	57678	VPS11	55823		PRDM1	639	SETD8	387893
						ALDH9A1	223	LY6H	4062		GMEB2	26205	DGCR8	54487
						SPEG	10290	TESK1	7016		ACOT7	11332	BSND	7809
						KNDC1	85442	ADRA2C	152		FAM21C	253725	TOR1AIP2	163590
						PTPN7	5778	DKFZP564J0863	25923		CIRBP	1153	SFRS15	57466
						EEA1	8411	SLC27A2	11001		EIF4E2	9470	CUGBP2	10659
						DUSP10	11221	TGFBR3	7049		ZNF598	90850	ESM1	11082
						NEK2	4751	STX8	9482		TMEM57	55219	RC3H2	54542
						TLE1	7088	STARD13	90627		SECISBP2	79048	GDF11	10220
						TAF1B	9014	STIM2	57620		OTUB1	55611	TMSB10	9168
						KIAA1524	57650	EFHA1	221154		SERPINE1	5054	C1RL	51279
						PFDN5	5204	CD74	972		PLAUR	5329	CTSS	1520
						EGLN1	54583	HLA-DMB	3109		SERPINF2	5345	SRPK3	26576
						ARNT2	9915		8742		F2RL1	2150		10137
						CA9	768	FOXM1	2305		PLAU	5328	PIGU	128869
						TSGA10	80705	GAD1	2571		TGOLN2	10618	FBXW2	26190
						FECH	2235	CNP	1267		ZNF10	7556	NCAPH2	29781
						PDK1	5163	LMNB2	84823		TMEM132A	54972	PGF	5228
						ADORA2A	135	CD48	962		PCSK7	9159	TBX2	6909
						PHF21A	51317	LIF	3976		PSME4	23198	SPINT1	6692
						DNTTIP1	116092	CTF1	1489		MAOA	4128	SMS	6611
						MIER1	57708		5724		GPSM2	29899	PPP2R2D	55844
						BIRC7	79444	KCTD5	54442		PTPRU	10076	S100A12	6283
						PSIP1	11168	ANKRA2	57763		SNX1	6642	HMGB2	3148
						HSF1	3297	TAT	6898		CSNK1D	1453	SIX4	51804
						IGFBP3	3486	PARP2	10038		BCL9L	283149	HCRT	3060
						GMFB	2764	IFT57	55081		MGAT3	4248	RECQL4	9401
						SUB1	10923	VPS37B	79720		ERCC8	1161	IRF2BP2	359948
						PGR	5241	OPRL1	4987		CDC34	997	CAMKK2	10645
						ZNF167	55888	PPM1G	5496		USP6NL	9712	URLC9	55355
						MGEA5	10724	RGS4	5999		ALOX5	240	SEC61A2	55176
						GPI	2821	KIF18A	81930		TNNI2	7136	SEC61G	23480
						PPP1R1B	84152	FAM130A1	81566		CORO1A	11151	SCAND1	51282
						SLC18A2	6571	SLC6A3	6531		FGFR4	2264	C18orf24	220134
						PCGF1	84759	C14orf106	55320		EIF1AD	84285	BET1	10282
						PCGF5	84333	RNASEN	29102		AARS	16	OSBP	5007
						SPEF1	25876	ZFYVE28	57732		BYSL	705	SAE1	10055
						PRKAR2A	5576	TBX19	9095		GRWD1	83743	CACNB3	784
						TGFBRAP1	9392	TBC1D7	51256		TRAF7	84231	PLA2G10	8399
						ACVR1B	91	POLD3	10714		IRAK3	11213	EPHX2	2053
						ZFYVE16	9765	PCMT1	5110		SLC3A2	6520	PSCDBP	9595
						DLX1	1745	XRCC3	7517		ATP6V0A2	23545	ZNF202	7753
						BTRC	8945	TMPRSS3	64699		BSG	682	PRLHR	2834
						TFPT	29844	ARIH2	10425		SLC46A1	113235	RPP40	10799
						NFRKB	4798	RSRC1	51319		POU2F2	5452	ODF2	4957
						EPC2	26122	NFE2L3	9603		LSM10	84967	KNTC1	9735
						UBE2D3	7323	CENPA	1058		CHRDL1	91851	ZWILCH	55055
						TRIM69	140691	PARP3	10039		RFTN1	23180	INTS4	92105
						KRT81	3887	HOXC10	3226		ZNF76	7629	C10orf104	119504
						ZBTB6	10773	FBXO5	26271		RUNX3	864	GPX1	2876
						CCDC53	51019	INSRR	3645		TRERF1	55809	TROAP	10024
						ADRM1	11047	CKS2	1164		PDHX	8050	B4GALT3	8703
						NOL4	8715	NUB1	51667		TRAT1	50852	PTGER1	5731
						C2orf51	200523	ARHGEF3	50650		NMT1	4836	TLOC1	7095
						PAWR	5074	GNA12	2768		LIME1	54923	RAMP3	10268
						TCOF1	6949	AP2S1	1175		DOK3	79930	GSTM3	2947
						LSM8	51691	GPD1	2819		EVL	51466	RILP	83547
						RSBN1	54665	CRIP1	1396		FASLG	356	HTR1D	3352
						RBM8A	9939	GNG7	2788		TLR9	54106	P2RX1	5023
						EXOSC2	23404	ZNF473	25888		OXT	5020	ST3GAL4	6484
						EXOSC4	54512	GABARAP	11337		CELSR2	1952	PURB	5814
						DCP2	167227	SLC25A20	788		POU2AF1	5450	PPIL3	53938
						TTC19	54902	PIGC	5279		LAX1	54900	CENPK	64105
						SMG7	9887	ATAD5	79915		CD244	51744	IL20RA	53832
						SFMBT1	51460	MID2	11043		SHB	6461	CCDC99	54908
						PBX1	5087	JAKMIP2	9832		CD8B	926	PTGER3	5733
						NCSTN	23385	VASN	114990		MIST	116449	FAM33A	348235
						IL27RA	9466	NVL	4931		CMTM8	152189	ING4	51147
						GORASP2	26003	FLJ36070	284358		C1orf165	79656	TYMS	7298
						AASDHPPT	60496	C15orf23	90417		CCNDBP1	23582	SAT2	112483
						TRAIP	10293	KHSRP	8570		PTPN23	25930	E2F8	79733
						TNFRSF13B	23495	GLRB	2743		RABEP1	9135	TTC3	7267
						TNFRSF17	608	PRSS23	11098		STK3	6788	ARPC5L	81873
						AZI2	64343	SHC3	53358		TRIM39	56658
						EDARADD	128178	GRIA2	2891		ABAT	18
						DLG7	9787	DPP3	10072			56138
						DIABLO	56616	GSTM2	2946		MTX1	4580
						IPO11	51194	KL	9365		APLP1	333
						IRF4	3662	PTOV1	53635		CDCA5	113130
						SPATA2	9825	LAD1	3898		MAF1	84232
						CDCA3	83461	CRY2	1408		PTP4A2	8073
						PPP1R9B	84687	STIL	6491		CCDC101	112869
						PDCD4	27250	DENND1A	57706		RHPN1	114822
						IGF1	3479	SERPINA3	12		LCN2	3934
						RANBP9	10048	ULK1	8408		COL18A1	80781
						HOXA13	3209	RRM2	6241		SPSB1	80176
						ABTB1	80325	ALMS1	7840		HPN	3249
						ZNF41	7592	RASGRP1	10125		VPS37A	137492
						RANBP6	26953	RASSF2	9770		IFNGR2	3460
						POLA2	23649	RHOC	389		IFNG	3458
						SNRPB	6628	CCNF	899		PTPN22	26191
						GAS7	8522	NOSTRIN	115677		FER1L3	26509
						CD8A	925	STX6	10228		SPRY1	10252
						CD7	924	TSSK4	283629		LAMA5	3911
						GREM1	26585	TRAF3IP1	26146		MEGF10	84466
						DKK2	27123	ECD	11319		SEMA4D	10507
						ATP6AP2	10159	OLFML3	56944		EBI3	10148
						MYO10	4651	C11orf1	64776		NDUFA13	51079
						DNAJB9	4189	TACC3	10460		GJA1	2697
						DDX4	54514	DACH2	117154		MAPK15	225689
						ITGAL	3683	RGS18	64407		KIAA1219	57148
						STAT6	6778	BANF1	8815		GNS	2799
						TAF9B	51616	BTBD12	84464		SPAG5	10615
						ATOH1	474	FKHL18	2307		AOC3	8639
						BHLHB8	168620	FAM110A	83541		VPS13A	23230
						HAND1	9421	DLX3	1747		MTMR9	66036
						NR2E3	10002	PRPF4	9128		MTMR7	9108
						NR2F1	7025	MITD1	129531		THOC3	84321
						NCOA7	135112	TACSTD2	4070		ADAM9	8754
						C8orf32	55093	GPT	2875		ADAM28	10863
						CENPO	79172	ECE1	1889		VEGFC	7424
						GUCY1A3	2982	IGLL1	3543		AMICA1	120425
						KLF6	1316	GPSM1	26086		CR2	1380
						NR2C1	7181	GALT	2592		P4HA2	8974
						GCM1	8521	SURF4	6836		PPP1R14B	26472
						GTF2IRD1	9569	ASGR2	433		RUSC2	9853
						AHCTF1	25909	IGJ	3512		RAB1B	81876
						RAB27A	5873	IL15RA	3601		ADORA2B	136
						ICAM3	3385	KLRB1	3820		DCX	1641
						QTRT1	81890	CLEC4A	50856		ATAD2	29028
						PNRC2	55629	MS4A7	58475		SLC30A9	10463
						ZBTB32	27033	PLXNB3	5365		REXO4	57109
						LMTK3	114783	PSD	5662		SENP5	205564
						KLF11	8462	KIF20A	10112		ASS1	445
						PHF12	57649	FFAR2	2867		CARD8	22900
						ZGPAT	84619	P2RY13	53829		MGC29506	51237
						AGRP	181	KDELR1	10945		GRM5	2915
						POMC	5443	GMCL1	64395		OIP5	11339
						GHRL	51738	FSD1	79187		APPL2	55198
						NPY5R	4889	UFD1L	7353		FDXR	2232
						IL8	3576	STX11	8676		CD1C	911
						FLJ78302	729230	HOXD12	3238		CD1B	910
						CAPN2	824	TEAD2	8463		FOXF2	2295
						ADRA2A	150	CLIC6	54102		HEXIM2	124790
						SDC1	6382	HACL1	26061		SPTBN2	6712
						KIAA0999	23387	GDPD2	54857		ZNF239	8187
						RAP1A	5906	IL1R2	7850		LY6H	4062
						PTPN13	5783	DHX16	8449		PITX1	5307
						SLC9A3R2	9351	37316	51257		CABYR	26256
						CIITA	4261	EME1	146956		PCM1	5108
						GUSB	2990	CHRNB1	1140		SRPK2	6733
						PTGDR	5729	NCAPG2	54892		WWC1	23286
						DNAJC5	80331	UHMK1	127933		RAP1GAP	5909
						ACCN2	41	RABIF	5877		LANCL1	10314
						FGF10	2255	SPTBN4	57731		DKFZP564J0863	25923
						MFNG	4242	HOXC13	3229		ARHGEF16	27237
						WDR12	55759	NCR3	259197		SLC27A2	11001
						GUCY2C	2984	UHRF1	29128		LRMP	4033
						PDZK1	5174	MFN1	55669		FLJ21438	64926
						B3GNT4	79369	KIAA0513	9764		BRSK2	9024
						COL4A6	1288	CCBL2	56267		LYK5	92335
						COL13A1	1305	HLA-DPB1	3115		TGFBR3	7049
						AUP1	550	CEP152	22995		INHBB	3625
						CHAD	1101	INHA	3623		MKL2	57496
						ITGA10	8515	ENOX2	10495		RAB30	27314
						ATP5L	10632	KIF24	347240		ANKRD27	84079
						PMPCA	23203	RAD54L	8438		ZNF510	22869
						ALDH2	217	RAPGEF5	9771		BNIP3L	665
						MRPL12	6182	FBXO18	84893		CDC2L5	8621
						NME4	4833	VIPR2	7434		BMP2K	55589
						SHMT2	6472	TXNRD1	7296		HLA-DMB	3109
						POLDIP2	26073	LSAMP	4045			8742
						ETFA	2108	PTRH2	51651		FOXM1	2305
						MRPS9	64965	NCDN	23154		LMNB2	84823
						PDK3	5165	CEACAM5	1048		CD55	1604
						COX4I1	1327	MTHFR	4524		CTNNBL1	56259
						CCDC109A	90550	ABCC8	6833		CXCR3	2833
						NDUFV1	4723	ACADM	34		TLR8	51311
						ICT1	3396		26140		KCTD5	54442
						MRPL3	11222	ARL6IP5	10550		RBM42	79171
						MRPL13	28998	CCL15	6359		P2RX2	22953
						MRPL2	51069	CCL23	6368		FIS1	51024
						MRPL21	219927	EIF2B2	8892		VPS37B	79720
						MRPL49	740	DPM2	8818		TMPRSS2	7113
						MRPL11	65003	LPA	4018		FCER2	2208
						MRPL27	51264	SOX3	6658		PPM1G	5496
						MRPL55	128308		80108		IFNW1	3467
						AASS	10157	37135	1731		ABCD4	5826
						ACOT9	23597	CUGBP1	10658		RGS4	5999
						ACAD9	28976	RAB18	22931		NXN	64359
						YARS2	51067	UBXD2	23190		IGBP1	3476
						PUS1	80324	SETD8	387893		ISYNA1	51477
						MRPS30	10884	DGCR8	54487		C9orf75	286262
						MRPS2	51116	BSND	7809		PLCL2	23228
						MRPS18A	55168	SLC5A7	60482		PCDH7	5099
						MRPS17	51373	TOR1AIP2	163590		INSIG2	51141
						SLC25A12	8604	TOR1B	27348		C14orf106	55320
						DUSP6	1848	SFRS15	57466		AVP	551
						AQP5	362	CUGBP2	10659		DCC1	79075
						ZNF707	286075	ESM1	11082		SEC23IP	11196
						ZNF559	84527	RC3H2	54542		KLF13	51621
						ZNF408	79797	GDF11	10220		ZIC2	7546
						PRDM1	639	TMSB10	9168		PTPRCAP	5790
						GOLSYN	55638	C1RL	51279		KEAP1	9817
						GMEB2	26205	CTSS	1520		SCT	6343
						ACOT7	11332	SRPK3	26576		CENPA	1058
						FAM21C	253725		10137		PARP3	10039
						CIRBP	1153	ZMIZ1	57178		UBD	10537
						C17orf81	23587	PIGU	128869		CALCR	799
						MPHOSPH6	10200	FBXW2	26190		ENPP1	5167
						EIF4E2	9470	NCAPH2	29781		NRBP1	29959
						ZNF598	90850	TNFAIP1	7126		ZMYND10	51364
						TMEM57	55219	PGF	5228		NUB1	51667
						SECISBP2	79048	TBX2	6909		ARHGEF12	23365
						OTUB1	55611	SPINT1	6692		ARHGEF18	23370
						SERPINE1	5054	C4BPB	725		ARHGEF3	50650
						IGFALS	3483	SMS	6611		EFNA2	1943
						PLAUR	5329	PPP2R2D	55844		RHPN2	85415
						SERPINF2	5345	S100A12	6283		ARHGAP6	395
						CPB2	1361	RPGRIP1	57096		AP2S1	1175
						F2RL1	2150	HMGB2	3148		GNG7	2788
						PLAU	5328	SIX4	51804		GNGT1	2792
						TGOLN2	10618	HCRT	3060		CLASP2	23122
						ZNF10	7556	RECQL4	9401		MYL9	10398
						TMEM132A	54972	IRF2BP2	359948		CEL	1056
						PCSK7	9159	CAMKK2	10645		FBXO7	25793
						PSME4	23198	ALOX15	246		KY	339855
						MAOA	4128	URLC9	55355		CAMK1	8536
						TBRG1	84897	SEC61A2	55176		NP	4860
						ALS2CR8	79800	SEC61G	23480		SNTB2	6645
						ANKRD12	23253	SCAND1	51282		VASN	114990
						GPSM2	29899	C18orf24	220134		ENY2	56943
						PTPRU	10076	BET1	10282		NDUFV2	4729
						SNX1	6642	TXLNB	167838		NVL	4931
						CSNK1D	1453	OSBP	5007		MRPS12	6183
						BCL9L	283149	CSN3	1448		ARL3	403
						FGF4	2249	SAE1	10055		TNRC4	11189
						MGAT3	4248	CACNB3	784		RYR3	6263
						ERCC8	1161	CNTNAP3	79937		GZMA	3001
						DDIT4	54541	NKX2-2	4821		IL10RA	3587
						CDC34	997	PEX11B	8799		MAL2	114569
						USP6NL	9712	CYP1A2	1544		VAPA	9218
						ALOX5	240	PLA2G10	8399		CLIC3	9022
						TNNI2	7136	CLTCL1	8218		TOMM40	10452
						CORO1A	11151	EPHX2	2053		DPP3	10072
						PCYT1A	5130	PSCDBP	9595		GSTM2	2946
						S100A11	6282	ZNF202	7753		LAD1	3898
						ANAPC4	29945	PRLHR	2834		IDH2	3418
						FGFR4	2264	RPP40	10799		MTFR1	9650
						EIF1AD	84285	ODF2	4957		STIL	6491
						AARS	16	KNTC1	9735		RIN2	54453
						BYSL	705	ZWILCH	55055		CD6	923
						GRWD1	83743	INTS4	92105		RRM2	6241
						TRAF7	84231	SUMF1	285362		RASSF2	9770
						IRAK3	11213	CRHR2	1395		CCNF	899
						TRAFD1	10906	GIF	2694		TINF2	26277
						CD47	961	C10orf104	119504		COG4	25839
						SLC3A2	6520	GPX1	2876		CHKA	1119
						ATP6V0A2	23545	TROAP	10024		C11orf30	56946
						BSG	682	B4GALT3	8703		GAL3ST4	79690
						SLC46A1	113235	PTGER1	5731		C9orf46	55848
						POU2F2	5452	TLOC1	7095		BRF2	55290
						PPP1R13L	10848	RAMP3	10268		VPS45	11311
						LSM10	84967	GSTM3	2947		ST3GAL3	6487
						CHRDL1	91851	RILP	83547		SYNC1	81493
						RFTN1	23180	HTR1D	3352		SURF6	6838
						DBN1	1627	GUCY2F	2986		NLRP3	114548
						ZNF76	7629	P2RX1	5023		POP1	10940
						RUNX3	864	ST3GAL4	6484		TINAGL1	64129
						TRERF1	55809	PURB	5814		ATG16L1	55054
						PDHX	8050	PPIL3	53938		CXCL13	10563
						TRAT1	50852	CENPK	64105		P2RY12	64805
						NMT1	4836	IL20RA	53832		BLR1	643
						LIME1	54923	CCDC99	54908		INTS9	55756
						DOK3	79930	PTGER3	5733		DDX56	54606
						EVL	51466	SCAMP5	192683		C20orf12	55184
						SKAP1	8631	FAM33A	348235		CLDN7	1366
						FASLG	356	ING4	51147		RBM24	221662
						TLR9	54106	TYMS	7298		FAM110A	83541
						OXT	5020	SAT2	112483		HIST3H2BB	128312
						CELSR2	1952	E2F8	79733		DGKD	8527
						CSMD2	114784	TTC3	7267		CHMP1A	5119
						TULP1	7287	LOC643641	643641		GLYCTK	132158
						POU2AF1	5450	ARPC5L	81873		RNF138	51444
						NFAM1	150372				GABPB2	2553
						LAX1	54900				SETBP1	26040
						CD244	51744				EDN2	1907
						SHB	6461				ADM	133
						CD8B	926				SLC4A1AP	22950
						MIST	116449				PPFIA2	8499
						CMTM8	152189				KIR2DL4	3805
						C1orf165	79656				IGJ	3512
						CCNDBP1	23582				KIAA1754	85450
						PTPN23	25930				KLRB1	3820
						NUCB2	4925				CLEC4A	50856
						RABEP1	9135				EOMES	8320
						STK3	6788				ASB6	140459
						PAX7	5081				RRAGD	58528
						TRIM39	56658				PLXNB3	5365
						ABAT	18				KIF20A	10112
							56138				SERPINE2	5270
							56146				P2RY13	53829
						MTX1	4580				CST7	8530
						APLP1	333				INPP5B	3633
						CDCA5	113130				SYT11	23208
						MAF1	84232				RRS1	23212
						PTP4A2	8073				ZER1	10444
						CCDC101	112869				CLIC6	54102
						PRPH	5630				PLTP	5360
						RHPN1	114822				PDLIM3	27295
						CENTG1	116986				ZMYND19	116225
						LCN2	3934				KLF12	11278
						COL7A1	1294				HLA-DPA1	3113
						COL18A1	80781					4645
						SPSB1	80176				RP1-21O18.1	23254
						HPN	3249				37316	51257
						GGA2	23062				EME1	146956
						VPS37A	137492				CHRNB1	1140
						IFNGR2	3460				COX5A	9377
						IFNG	3458				APOA1BP	128240
						PTPN22	26191				ZNF593	51042
						FER1L3	26509				SPTBN4	57731
						SPRY1	10252				HOXC13	3229
						LAMA5	3911				NCR3	259197
						LAMA3	3909				PI4K2B	55300
						MEGF10	84466				MRGPRX2	117194
						RND1	27289				UHRF1	29128
						SEMA4D	10507				VDAC2	7417
						EBI3	10148				SSX2IP	117178
						IL6ST	3572				DMXL2	23312
						NDUFA13	51079				HSH2D	84941
						FGG	2266				HLA-DPB1	3115
						GJA1	2697				STRN4	29888
						MAPK15	225689				ZC3HAV1	56829
						TYRO3	7301				ETFB	2109
						KIAA1219	57148				FDX1	2230
						GNS	2799				CINP	51550
						SPAG5	10615				MYOM1	8736
						AOC3	8639				MYOM2	9172
						VPS13A	23230				FUT1	2523
						MTMR9	66036				DIP2A	23181
						MTMR7	9108				RAD54L	8438
						THOC3	84321				IFT20	90410
						ADAM9	8754				PEX7	5191
						ADAM28	10863				PEX13	5194
						ICAM4	3386				VPS4A	27183
						VEGFC	7424				NFIX	4784
						AMICA1	120425				PPRC1	23082
						CR2	1380				TXNRD1	7296
						C5	727				LSAMP	4045
						CFHR5	81494				GSPT2	23708
						OLFM4	10562				ASB1	51665
						P4HA2	8974				ACADM	34
						PPP1R14B	26472				ARL6IP5	10550
						RUSC2	9853				CCL19	6363
						RAB1B	81876				YIF1A	10897
						ADORA2B	136				DPM2	8818
						S100P	6286				KRIT1	889
						DCX	1641				RASGRP2	10235
						PTPRH	5794				SLAMF7	57823
						ATAD2	29028				ANK3	288
						NDUFV3	4731				BAI2	576
						SLC30A9	10463				C4orf16	55435
						REXO4	57109				KLRD1	3824
						DSCAM	1826				EXT1	2131
						SENP5	205564				FAM84B	157638
						ASS1	445				TIMM17B	10245
						CARD8	22900				37135	1731
						MGC29506	51237				RAB18	22931
						GRM5	2915				SETD8	387893
						OIP5	11339				LTA4H	4048
						INTS10	55174				LIPT1	51601
						APPL2	55198				TRAPPC3	27095
						FDXR	2232				TOR1AIP2	163590
						CD1A	909				MBNL1	4154
						CD1C	911				SFRS15	57466
						CD1B	910					10181
						FOXF2	2295				RBM25	58517
						HEXIM2	124790				CUGBP2	10659
						CTDSPL	10217				C9orf58	83543
						LARP7	51574				COL10A1	1300
						SPTBN2	6712				CCDC91	55297
						SRGAP3	9901				ESM1	11082
						ZNF239	8187				RC3H2	54542
						LY6H	4062				TMSB10	9168
						PITX1	5307				POLE3	54107
						NKD1	85407				CTSS	1520
						CABYR	26256				ARHGAP19	84986
						PCM1	5108				NUP62CL	54830
						TPD52L1	7164				PIGU	128869
						SLC4A7	9497				UBASH3A	53347
						SRPK2	6733				RILPL2	196383
						WWC1	23286				DHX38	9785
						ADRA2B	151				THPO	7066
						RAP1GAP	5909				FBXO25	26260
						LANCL1	10314				NCAPH2	29781
						DKFZP564J0863	25923				TNFAIP1	7126
						ARHGEF16	27237				PGF	5228
						ADSSL1	122622				TMED10	10972
						SLC27A2	11001				TBX2	6909
						LRMP	4033				SPINT1	6692
						FLJ21438	64926				ERO1L	30001
						BRSK2	9024				EPN3	55040
						LYK5	92335				CD96	10225
						TGFBR3	7049				SERPINB1	1992
						IGSF1	3547				YARS	8565
						INHBB	3625				FBXL5	26234
						MKL2	57496				RECQL4	9401
						XPC	7508				UNC13B	10497
						RAB30	27314				RBMS1	5937
						ANKRD27	84079				URLC9	55355
						ZNF510	22869				CCDC86	79080
						BNIP3L	665				C18orf24	220134
						CDC2L5	8621				ADA	100
						BMP2K	55589				BET1	10282
						HLA-DMB	3109				CACNB3	784
							8742				RRAGA	10670
						FOXM1	2305				SESN1	27244
						LMNB2	84823				CYSLTR1	10800
						CD55	1604				DRD1IP	50632
						SLC39A2	29986				ADCY2	108
						CTNNBL1	56259				ARIH1	25820
						CXCR3	2833				CIAPIN1	57019
						TLR8	51311				RRAGB	10325
						HTATIP2	10553				PSCDBP	9595
						KCTD5	54442				PVRL4	81607
						ANKRA2	57763				CAMK1D	57118
						LY6E	4061				RPP25	54913
						RBM42	79171					81858
						P2RX2	22953				ODF2	4957
						FIS1	51024				CSNK1G3	1456
						IFT57	55081				CPM	1368
						VPS37B	79720				SLC30A3	7781
						OPRL1	4987				GPX1	2876
						TMPRSS2	7113				HIST1H2BN	8341
						FCER2	2208				TROAP	10024
						PPM1G	5496				ATPAF2	91647
						IFNW1	3467				TLOC1	7095
						ABCD4	5826				CDH12	1010
						RGS4	5999				GCHFR	2644
						NXN	64359				EHD3	30845
						IGBP1	3476				RAMP3	10268
						ISYNA1	51477				GSTM3	2947
						C9orf75	286262				CTDSP2	10106
						PLCL2	23228				PNOC	5368
						PCDH7	5099				STIM1	6786
						INSIG2	51141				HLA-DOB	3112
						ATF7IP2	80063				ALAS2	212
						C14orf106	55320				DHH	50846
						EPS8L1	54869				ZC3H14	79882
						AVP	551				FZD6	8323
						TUBG2	27175				PRAME	23532
						HOMER3	9454				DPH3	285381
						KRT7	3855				COQ9	57017
						DCC1	79075				UTP20	27340
						SEC23IP	11196				AKNA	80709
						KLF13	51621				SOX11	6664
						NHEJ1	79840				NCAPD3	23310
						ZIC2	7546				PTGER3	5733
						RSRC1	51319				C13orf3	221150
						ZNF259	8882				TP53AP1	11257
						PTPRCAP	5790				ANXA6	309
						KEAP1	9817				ZFPL1	7542
						SCT	6343				KIAA1333	55632
						GNRH1	2796				CDC123	8872
						GCGR	2642				ARPC5L	81873
						CENPA	1058				ADAM11	4185
						PARP3	10039				ZSCAN20	7579
						UBD	10537
						CALCR	799
						ENPP1	5167
						NRBP1	29959
						ZMYND10	51364
						NUB1	51667
						ARHGEF12	23365
						ARHGEF18	23370
						ARHGEF3	50650
						EFNA2	1943
						RHPN2	85415
						ARHGAP6	395
						AP2S1	1175
						TSPYL1	7259
						GNG7	2788
						GNGT1	2792
						PLK2	10769
						CLASP2	23122
						MYL9	10398
						CEL	1056
						TNNT2	7139
						FBXO7	25793
						UBE2J1	51465
						EPHA5	2044
						KY	339855
						GRM4	2914
						VGLL2	245806
						CAMK1	8536
						NP	4860
						SNTB2	6645
						VASN	114990
						ENY2	56943
						NDUFV2	4729
						NVL	4931
						MRPS12	6183
						ARHGAP18	93663
						ARL3	403
						TNRC4	11189
						RYR3	6263
						GLRB	2743
						ALDOC	230
						CHRNA4	1137
						GZMA	3001
						CRLF2	64109
						IL10RA	3587
						MAL2	114569
						VAPA	9218
						CLIC3	9022
						TOMM40	10452
						DPP3	10072
						GSTM2	2946
						CRYAA	1409
						LAD1	3898
						TES	26136
						HEBP2	23593
						HADH	3033
						IDH2	3418
						MTFR1	9650
						STIL	6491
						RIN2	54453
						NXF3	56000
						CD6	923
						MESDC2	23184
						WNT7B	7477
						RRM2	6241
						NAT1	9
						RASSF2	9770
						CCNF	899
						GPR50	9248
						TINF2	26277
						POT1	25913
						MBD5	55777
						SFRS18	25957
						COG4	25839
						CHKA	1119
						C17orf79	55352
						C11orf30	56946
						GAL3ST4	79690
						C9orf46	55848
						STXBP3	6814
						BRF2	55290
						NLRP12	91662
						VPS45	11311
						DNAJB6	10049
						ST3GAL3	6487
						SYNC1	81493
						C1orf164	55182
						SURF6	6838
						SIRT2	22933
						NLRP3	114548
						POP1	10940
						TINAGL1	64129
						ATG16L1	55054
						CXCL13	10563
						EYA2	2139
						P2RY12	64805
						BLR1	643
						NRL	4901
						INTS9	55756
						DDX56	54606
						CETN2	1069
						C20orf12	55184
						CLDN7	1366
						RBM24	221662
						FAM110A	83541
						CDKL5	6792
						HIST3H2BB	128312
						DGKD	8527
						IDH3B	3420
						CHMP1A	5119
						OLFM3	118427
						GLYCTK	132158
						C11orf54	28970
						RNF138	51444
						GABPB2	2553
						CREB3	10488
						POU3F3	5455
						SETBP1	26040
						NEUROG2	63973
						PLXND1	23129
						EDN2	1907
						ADM	133
						SLC4A1AP	22950
						PPFIA2	8499
						NCR1	9437
						KIR2DL4	3805
						IGJ	3512
						KIAA1754	85450
						KLRB1	3820
						CLEC4A	50856
						EOMES	8320
						ASB6	140459
						RRAGD	58528
						LRP3	4037
						SERPINA4	5267
						PLXNB3	5365
						TEAD1	7003
						GTF2H5	404672
						KIF20A	10112
						MMP11	4320
						SERPINE2	5270
						P2RY13	53829
						KCNK1	3775
						SYT6	148281
						CST7	8530
						SULT2A1	6822
						GFER	2671
						GSR	2936
						INPP5B	3633
						QPRT	23475
						SYT11	23208
						RRS1	23212
						ZER1	10444
						TIMM13	26517
						KLHL9	55958
						OR2AG1	144125
						CLIC6	54102
						PLTP	5360
						PDLIM3	27295
						ZMYND19	116225
						KLF12	11278
						HLA-DPA1	3113
							3812
							4645
						RP1-21O18.1	23254
						37316	51257
						EME1	146956
						TACR1	6869
						CHRNB1	1140
						COX5A	9377
						APOA1BP	128240
						ZNF593	51042
						UNC5C	8633
						ATG4B	23192
						NOB1	28987
						SPTBN4	57731
						PTPRT	11122
						HOXC13	3229
						HOXD11	3237
						NCOA4	8031
						NCR3	259197
						PI4K2B	55300
						MRGPRX2	117194
						UHRF1	29128
						VDAC2	7417
						SSX2IP	117178
						NDFIP1	80762
						RAB3A	5864
						DMXL2	23312
						F2RL3	9002
						HSH2D	84941
						HLA-DPB1	3115
						STRN4	29888
						ZC3HAV1	56829
						GRID2	2895
						ETFB	2109
						FDX1	2230
						LPP	4026
						CINP	51550
						CLEC4M	10332
						MYOM1	8736
						MYOM2	9172
						FUT1	2523
						DIP2A	23181
						RAD54L	8438
						IFT20	90410
						PEX7	5191
						PEX13	5194
						IMP4	92856
						VPS4A	27183
						NFIX	4784
						PPRC1	23082
						TXNRD1	7296
						LSAMP	4045
						GSPT2	23708
						SYCP3	50511
						CEACAM5	1048
						MTHFR	4524
						ISOC2	79763
						ASB1	51665
						ACADM	34
						COL4A3BP	10087
						ARL6IP5	10550
						CCL19	6363
						YIF1A	10897
						DPM2	8818
						KRIT1	889
						RASGRP2	10235
						SLAMF7	57823
						ANK3	288
						BAI2	576
							4680
						GHRH	2691
						NQO1	1728
						TMEM9B	56674
						C4orf16	55435
						KLRD1	3824
						DYNLT3	6990
						EXT1	2131
						FAM84B	157638
							80108
						TIMM17B	10245
						37135	1731
						RAB18	22931
						SETD8	387893
						LTA4H	4048
						LIPT1	51601
						NRK	203447
						PKD2L1	9033
						TRAPPC3	27095
						BSND	7809
						TOR1AIP2	163590
						MBNL1	4154
						SFRS15	57466
							10181
						RBM25	58517
						CUGBP2	10659
						C9orf58	83543
						COL10A1	1300
						CCDC91	55297
						ESM1	11082
						RC3H2	54542
						TMSB10	9168
						POLE3	54107
						CTSS	1520
						ARHGAP19	84986
						NUP62CL	54830
						GABRA6	2559
						PIGU	128869
						UBASH3A	53347
						RILPL2	196383
						DHX38	9785
						THPO	7066
						FBXO25	26260
						FBXW4	6468
						FBXW2	26190
						NCAPH2	29781
						TNFAIP1	7126
						ERMAP	114625
						PGF	5228
						TMED10	10972
						TBX2	6909
						SPINT1	6692
						KLRC2	3822
						ERO1L	30001
						EPN3	55040
						CD96	10225
						CAMP	820
						SERPINB1	1992
						YARS	8565
						FSHB	2488
						FBXL5	26234
						RECQL4	9401
						NAB1	4664
						UNC13B	10497
						RBMS1	5937
						URLC9	55355
						CCDC86	79080
						C18orf24	220134
						ADA	100
						PRKAG2	51422
						CYP17A1	1586
						CYP1A1	1543
						BET1	10282
						YKT6	10652
						SLC6A1	6529
						TREM1	54210
						VWA1	64856
						EPM2AIP1	9852
						NIP7	51388
						CACNB3	784
						RRAGA	10670
						SLC25A17	10478
						ISG15	9636
						PHF15	23338
						SESN1	27244
						GRM6	2916
						CYSLTR1	10800
						PIP5K3	200576
						DRD1IP	50632
						ADCY2	108
						ARIH1	25820
						CIAPIN1	57019
						TTYH3	80727
						RRAGB	10325
						CCR6	1235
						PSCDBP	9595
						ISL2	64843
						PVRL4	81607
						CLEC2D	29121
						CAMK1D	57118
						RPP25	54913
							81858
						ODF2	4957
						CSNK1G3	1456
						CPM	1368
						SLC30A3	7781
						GRK1	6011
						GPX1	2876
						CDH19	28513
						HIST1H2BN	8341
						TROAP	10024
						ATOX1	475
						ATPAF2	91647
						TLOC1	7095
						CLK4	57396
						CDH12	1010
						CYP11B2	1585
						GCHFR	2644
						PSD4	23550
						EHD3	30845
						RFXAP	5994
						RAMP3	10268
						GSTM3	2947
						AMY2A	279
						CTDSP2	10106
						FOXA3	3171
						PNOC	5368
						STIM1	6786
						GPR151	134391
						GAL	51083
						HLA-DOB	3112
						ALAS2	212
						HHIP	64399
						DHH	50846
						ZC3H14	79882
						FZD6	8323
						PRAME	23532
						PANX1	24145
						DPH3	285381
						COQ9	57017
						IL9	3578
						IL20RA	53832
						IL22	50616
						UTP20	27340
						ZFP161	7541
						AKNA	80709
						SOX11	6664
						NCAPD3	23310
						PTGER3	5733
						YIPF4	84272
						C13orf3	221150
						BRAP	8315
						TP53AP1	11257
						ANXA6	309
						ZFPL1	7542
						KIAA1333	55632
						CDC123	8872
						ARPC5L	81873
						ADAM11	4185
						ZSCAN20	7579
