# Supplementary material for: Intra-Tumour Signalling Entropy Determines Clinical Outcome in Breast and Lung Cancer
Source: PLoS Comput Biol. 2015 Mar 20;11(3):e1004115. doi: 10.1371/journal.pcbi.1004115 (PMC4368751; doi:10.1371/journal.pcbi.1004115)
Supplement: S4 Table — Genes are separated into those found to positively correlate with signalling entropy and those negatively correlated. (XLSX) [file pcbi.1004115.s005.xlsx]

## Sheet: 29_gene_signature
Table S4
Genes comprising the Lung Adenocarcinoma SE score
Genes Positively Correlated with Signaling Entropy			Genes Negatively Correlated with Signalling Entropy
Gene	EntrezGene		Gene	EntrezGene
PTPN12	5782		SF3A2	8175
CSE1L	1434		RNF130	55819
STK24	8428		GPC4	2239
TPX2	22974		DUSP8	1850
CDC6	990		SCNN1B	6338
ORC1L	4998		CAMK1	8536
MED21	9412		CCL11	6356
SPC25	57405		PTPRO	5800
CDCA8	55143
EGLN1	54583
DLG7	9787
R3HDM2	22864
PIR	8544
LAMA5	3911
DUT	1854
OIP5	11339
CKS2	1164
MARCH5	54708
EHBP1	23301
LPHN2	23266
GART	2618
