# Supplementary material for: Intra-Tumour Signalling Entropy Determines Clinical Outcome in Breast and Lung Cancer
Source: PLoS Comput Biol. 2015 Mar 20;11(3):e1004115. doi: 10.1371/journal.pcbi.1004115 (PMC4368751; doi:10.1371/journal.pcbi.1004115)
Supplement: S5 Table — In the case of breast cancer these are prognostic genes which correlate with signalling independently of ER status and grade and whose prognostic power is also independent of these variables, in both METABRIC data sets. In the case of lung cancer, these are prognostic genes which are correlated with signalling entropy independently of tumour stage and whose prognostic power is also independent of stage, in both the TCGA and Director’s Challenge lung adenocarcinoma data sets. Genes are separated into those found to positively correlate with signalling entropy and those negatively correlated. (XLSX) [file pcbi.1004115.s006.xlsx]

## Sheet: Sheet1
Table S5
Prognostic genes correlated with signalling entropy independently of ER status and grade in both METABRIC breast cancer datasets						Prognostic genes correlated with signalling entropy independently of stage in both TCGA and Director's Challenge lung adenocarcinoma datasets
Genes Positively Correlated with Signalling Entropy			Genes Negatively Correlated with Signalling Entropy			Genes Positively Correlated with Signalling Entropy			Genes Negatively Correlated with Signalling Entropy
Gene	EntrezGene		Gene	EntrezGene		Gene	EntrezGene		Gene	EntrezGene
MCM4	4173		SERPINA1	5265		MCM4	4173		APOD	347
H2AFX	3014		IL1B	3553		PSMB7	5695		PBXIP1	57326
PSMB7	5695		MAP1B	4131		TEAD4	7004		LDOC1	23641
CUL4B	8450		RAB8B	51762		PRC1	9055		PEBP1	5037
IKBKAP	8518		IL16	3603		BUB1B	701		IL16	3603
AKT1	207		ANGPT2	285		RACGAP1	29127		GPC4	2239
MCM10	55388		ATM	472		HDAC2	3066		EFNB2	1948
PRC1	9055		STAT5A	6776		CDC20	991		ARHGDIB	397
CASC5	57082		ARHGAP15	55843		CCNB1	891		ICAM1	3383
KPNA2	3838		ARHGAP9	64333		CHEK1	1111		SYNE1	23345
RACGAP1	29127		IL2RG	3561		MELK	9833		DPYSL2	1808
RUVBL2	10856		RPS27L	51065		TRIP13	9319		SSR4	6748
MARK2	2011		SH2D1A	4068		TCP1	6950		SPOP	8405
FANCD2	2177		FNBP1	23048		GAPDH	2597		CYB5R1	51706
CDC20	991		PLD1	5337		AURKB	9212		HDAC5	10014
RPS6KB2	6199		TNFRSF14	8764		TMPO	7112		RPS6KA1	6195
EIF3B	8662		EPS15	2060		ECT2	1894		DOK1	1796
CCNB1	891		FKBP1A	2280		KIF4A	24137		GLS	2744
CHEK1	1111		SPG20	23111		KIF2C	11004		MYST1	84148
HSP90AB1	3326		CGNL1	84952		KIF11	3832		TNIK	23043
MELK	9833		CANX	821		FEN1	2237		BAHD1	22893
TRIP13	9319		JAK2	3717		RANGAP1	5905		KLF4	9314
PLK1	5347		CBX7	23492		PFKP	5214		SDC1	6382
GAPDH	2597		PPP3CC	5533		STK24	8428		FABP3	2170
SNRPA1	6627		F8	2157		NCAPH	23397		FCGRT	2217
AURKB	9212		STAT4	6775		NCAPD2	9918		RFTN1	23180
CSE1L	1434		KCNAB1	7881		TPX2	22974		TRIM38	10475
TUBB2C	10383		CD79A	973		NDC80	10403		DOK4	55715
NUP155	9631		MAF	4094		BZW1	9689		SEMA4A	64218
ECT2	1894		HHEX	3087		UBE2S	27338		HOPX	84525
KIF4A	24137		IL18R1	8809		ANP32B	10541		ZMYM6	9204
KIF2C	11004		IL18RAP	8807		JARID2	3720		PDXK	8566
KIF11	3832		STAT5B	6777		MAP3K7	6885		IFNAR2	3455
PRPF4B	8899			3804		AURKA	6790		DPP4	1803
FEN1	2237		CCND2	894		TTK	7272		DLC1	10395
BUB1	699		ENC1	8507		EIF2S2	8894		GNG7	2788
ANLN	54443		MIER1	57708		NUP37	79023		CADM1	23705
TPX2	22974		SLC18A2	6571		SYNCRIP	10492		MAPRE3	22924
ERCC6L	54821		CCDC53	51019		NCAPG	64151		RASA4	10156
PPP2R1A	5518		IL27RA	9466		CDC2	983		RASGRP1	10125
NUP93	9688		TNFRSF13B	23495		PDCD2	5134		VAMP8	8673
CCT3	7203		TNFRSF17	608		UBE2E3	10477		ACHE	43
IPO9	55705		AZI2	64343		ITGB1	3688		RAB11FIP1	80223
CCT7	10574		CD7	924		IGF2BP2	10644		BCAM	4059
GMPS	8833		ATP6AP2	10159		LDHA	3939		SOD3	6649
DDX41	51428		DNAJB9	4189		SFXN1	94081		C1orf116	79098
U2AF1	7307		ICAM3	3385		CEP55	55165		CACNB1	782
UBE2S	27338		FLJ78302	729230		PKM2	5315
TRAF4	9618		ADRA2A	150		PLOD2	5352
NOC4L	79050		KIAA0999	23387		CDT1	81620
NR2C2	7182		MFNG	4242		CCNB2	9133
ADIPOR1	51094		SLC25A12	8604		CDC25A	993
F12	2161		SERPINE1	5054		CDKN3	1033
CDC45L	8318		F2RL1	2150		CHAF1A	10036
KRT8	3856		MAOA	4128		CCNA2	890
AURKA	6790		SNX1	6642		MYBL2	4605
NOLC1	9221		ALOX5	240		CKS1B	1163
DDX23	9416		IRAK3	11213		RIPK2	8767
TTK	7272		PTPN22	26191		STC2	8614
SNRPB2	6629		AMICA1	120425		STRAP	11171
NCAPG	64151		P4HA2	8974		MKI67	4288
HNRPAB	3182		CD1C	911		CENPF	1063
PWP1	11137		CD1B	910		KIF23	9493
CDC2	983		LY6H	4062		WDHD1	11169
PDCD2	5134		TGFBR3	7049		PLK4	10733
TNIP2	79155		HLA-DMB	3109		HK2	3099
ANKRD28	23243			8742		CSTF2T	23283
NME1	4830		RGS4	5999		FANCA	2175
FLNB	2317		PARP3	10039		ZWINT	11130
ENO1	2023		ARHGEF3	50650		SPC25	57405
PTGES2	80142		GNG7	2788		PBK	55872
PREX1	57580		VASN	114990		CENPE	1062
GSK3B	2932		GSTM2	2946		ANP32A	8125
CFL1	1072		RASSF2	9770		BIRC5	332
TRIB3	57761		IGJ	3512		TK1	7083
CPT1A	1374		KLRB1	3820		ASPM	259266
SLC25A1	6576		CLEC4A	50856		NEK2	4751
CEP55	55165		P2RY13	53829		MAP4K4	9448
C20orf20	55257		CLIC6	54102		DLG7	9787
PKM2	5315		MARCH2	51257		CDCA3	83461
SIAH2	6478		CHRNB1	1140		ATP2B1	490
POLR3A	11128		NCR3	259197		YARS2	51067
ARFGAP1	55738		HLA-DPB1	3115		ERLIN1	10613
MCM6	4175		LSAMP	4045		HMMR	3161
ORC6L	23594		ACADM	34		OIP5	11339
CCNB2	9133		ARL6IP5	10550		FOXM1	2305
BCL2	596		SEPT1	1731		CENPA	1058
BARD1	580		CUGBP2	10659		FBXO5	26271
CDKN3	1033		CTSS	1520		DENND1A	57706
CCNE1	898		PGF	5228		RRM2	6241
CCNA2	890		TBX2	6909		TACC3	10460
CCNE2	9134		BET1	10282		GGH	8836
ULK2	9706		PSCDBP	9595		KIF20A	10112
AGL	178		GPX1	2876		C4orf16	55435
CBX3	11335		TLOC1	7095		ERO1L	30001
CSNK2A1	1457		RAMP3	10268		URLC9	55355
IGSF5	150084		GSTM3	2947		SEC61G	23480
KIF15	56992		PTGER3	5733		C18orf24	220134
STX1A	6804					EHBP1	23301
TAF13	6884					TROAP	10024
EIF4G1	1981					TYMS	7298
NOL5A	10528					GART	2618
CDC25B	994
CENPF	1063
N4BP3	23138
KLC3	147700
KIF23	9493
DDX27	55661
ATP2A2	488
SERP1	27230
TCEB3	6924
AP2M1	1173
ELF3	1999
CBX2	84733
UBE2I	7329
RHOD	29984
PLK4	10733
LMNB1	4001
PKMYT1	9088
EXO1	9156
DSN1	79980
ZWINT	11130
SPC25	57405
SGOL1	151648
DNMT3B	1789
SUPT6H	6830
CHTF18	63922
RDBP	7936
MARS	4141
RBBP8	5932
GARS	2617
E2F2	1870
DLG3	1741
PA2G4	5036
CDC25C	995
STIP1	10963
RUSC1	23623
MAD2L1	4085
CENPE	1062
HIPK2	28996
LIN9	286826
ASPM	259266
CDCA7	83879
KIAA1524	57650
CA9	768
DNTTIP1	116092
GPI	2821
EXOSC2	23404
SMG7	9887
PBX1	5087
DLG7	9787
DIABLO	56616
SPATA2	9825
CDCA3	83461
POLA2	23649
SNRPB	6628
CENPO	79172
PHF12	57649
B3GNT4	79369
SHMT2	6472
CCDC109A	90550
MRPL27	51264
ZNF707	286075
TMEM132A	54972
GPSM2	29899
BYSL	705
GRWD1	83743
	56138
CDCA5	113130
HPN	3249
KIAA1219	57148
SPAG5	10615
PPP1R14B	26472
RAB1B	81876
ATAD2	29028
SENP5	205564
OIP5	11339
HEXIM2	124790
SPTBN2	6712
ZNF239	8187
DKFZP564J0863	25923
SLC27A2	11001
FOXM1	2305
LMNB2	84823
KCTD5	54442
VPS37B	79720
PPM1G	5496
C14orf106	55320
CENPA	1058
AP2S1	1175
NVL	4931
DPP3	10072
LAD1	3898
STIL	6491
RRM2	6241
CCNF	899
FAM110A	83541
PLXNB3	5365
KIF20A	10112
EME1	146956
SPTBN4	57731
HOXC13	3229
UHRF1	29128
RAD54L	8438
TXNRD1	7296
DPM2	8818
SETD8	387893
TOR1AIP2	163590
SFRS15	57466
ESM1	11082
RC3H2	54542
TMSB10	9168
PIGU	128869
NCAPH2	29781
SPINT1	6692
RECQL4	9401
URLC9	55355
C18orf24	220134
CACNB3	784
ODF2	4957
TROAP	10024
ARPC5L	81873
