# Supplementary material for: Intra-Tumour Signalling Entropy Determines Clinical Outcome in Breast and Lung Cancer
Source: PLoS Comput Biol. 2015 Mar 20;11(3):e1004115. doi: 10.1371/journal.pcbi.1004115 (PMC4368751; doi:10.1371/journal.pcbi.1004115)
Supplement: S6 Table — Tables display results for the gene set enrichment analysis performed on gene lists identified in lung and breast cancer separately, both with and without the intersection of the two lists removed. (XLSX) [file pcbi.1004115.s007.xlsx]

## Sheet: Sheet1
Table S6
GSEA Results for genes prognostically associated with signalling entropy in breast cancer
Gene Set Name	# Genes in Gene Set (K)	# Genes in Overlap (k)	k/K	p-value	FDR q-value
SHEDDEN_LUNG_CANCER_POOR_SURVIVAL_A6	456	80	0.1754	6.84e-89	5.83e-85
SOTIRIOU_BREAST_CANCER_GRADE_1_VS_3_UP	151	59	0.3907	1.61e-88	6.87e-85
GOBERT_OLIGODENDROCYTE_DIFFERENTIATION_UP	570	81	0.1421	3.2e-82	9.08e-79
ROSTY_CERVICAL_CANCER_PROLIFERATION_CLUSTER	140	53	0.3786	1.54e-78	2.8e-75
KOBAYASHI_EGFR_SIGNALING_24HR_DN	251	62	0.247	1.64e-78	2.8e-75
MODULE_54-CELL CYCLE	263	61	0.2319	2.32e-75	3.29e-72
DUTERTRE_ESTRADIOL_RESPONSE_24HR_UP	324	63	0.1944	1.4e-72	1.7e-69
PUJANA_BRCA1_PCC_NETWORK	1652	103	0.0623	5.24e-69	5.57e-66
GSE15750_DAY6_VS_DAY10_TRAF6KO_EFF_CD8_TCELL_UP	200	49	0.245	9.84e-62	9.31e-59
DODD_NASOPHARYNGEAL_CARCINOMA_DN	1375	90	0.0655	1.73e-61	1.47e-58
BENPORATH_CYCLING_GENES	648	69	0.1065	7.91e-61	6.12e-58
GSEA Results for genes prognostically associated with signalling entropy in lung adenocarcinoma
Gene Set Name	# Genes in Gene Set (K)	# Genes in Overlap (k)	k/K	p-value	FDR q-value
SHEDDEN_LUNG_CANCER_POOR_SURVIVAL_A6	456	73	0.1601	< 1e-100	< 1e-100
ROSTY_CERVICAL_CANCER_PROLIFERATION_CLUSTER	140	50	0.3571	5.25e-91	2.23e-87
SOTIRIOU_BREAST_CANCER_GRADE_1_VS_3_UP	151	48	0.3179	2.55e-84	7.24e-81
GRAHAM_CML_DIVIDING_VS_NORMAL_QUIESCENT_UP	181	47	0.2597	1.09e-77	2.31e-74
GOBERT_OLIGODENDROCYTE_DIFFERENTIATION_UP	570	59	0.1035	6.4e-73	1.09e-69
KOBAYASHI_EGFR_SIGNALING_24HR_DN	251	48	0.1912	2.95e-72	4.18e-69
GNF2_CDC20	56	34	0.6071	6.25e-72	7.6e-69
GNF2_CCNB2	57	34	0.5965	1.54e-71	1.64e-68
GNF2_CCNA2	68	35	0.5147	1.95e-70	1.84e-67
MODULE_54-CELL CYCLE	263	47	0.1787	3.43e-69	2.92e-66
BLUM_RESPONSE_TO_SALIRASIB_DN	342	48	0.1404	2.62e-65	2.03e-62
GSEA Results for genes prognostically associated with signalling entropy in breast cancer after removing the 47 overlapping genes
Gene Set Name	# Genes in Gene Set (K)	# Genes in Overlap (k)	k/K	p-value	FDR q-value
PUJANA_BRCA1_PCC_NETWORK	1652	70	0.0424	4.48e-40	3.82e-36
DUTERTRE_ESTRADIOL_RESPONSE_24HR_UP	324	36	0.1111	5e-35	2.13e-31
SHEDDEN_LUNG_CANCER_POOR_SURVIVAL_A6	456	40	0.0877	9.46e-35	2.69e-31
GOBERT_OLIGODENDROCYTE_DIFFERENTIATION_UP	570	43	0.0754	1.44e-34	3.07e-31
DODD_NASOPHARYNGEAL_CARCINOMA_DN	1375	57	0.0415	6.76e-32	1.15e-28
KOBAYASHI_EGFR_SIGNALING_24HR_DN	251	31	0.1235	1.03e-31	1.46e-28
LEE_BMP2_TARGETS_DN	882	47	0.0533	5.53e-31	6.73e-28
PUJANA_CHEK2_PCC_NETWORK	779	44	0.0565	4.64e-30	4.94e-27
MODULE_54	263	30	0.1141	1.16e-29	1.1e-26
PILON_KLF1_TARGETS_DN	1972	63	0.0319	5.54e-29	4.71e-26
GSEA Results for genes prognostically associated with signalling entropy in lung adenocarcinoma after removing the 47 overlapping genes
Gene Set Name	# Genes in Gene Set (K)	# Genes in Overlap (k)	k/K	p-value	FDR q-value
SHEDDEN_LUNG_CANCER_POOR_SURVIVAL_A6	456	33	0.0724	8.32e-41	7.08e-37
ZHANG_TLX_TARGETS_60HR_DN	277	20	0.0722	1.07e-24	4.55e-21
BLUM_RESPONSE_TO_SALIRASIB_DN	342	21	0.0614	2.05e-24	5.81e-21
KINSEY_TARGETS_OF_EWSR1_FLII_FUSION_UP	1278	31	0.0243	8.54e-24	1.82e-20
DODD_NASOPHARYNGEAL_CARCINOMA_DN	1375	31	0.0225	7.29e-23	1.24e-19
SMID_BREAST_CANCER_BASAL_UP	648	24	0.037	1.23e-22	1.74e-19
PUJANA_BRCA1_PCC_NETWORK	1652	32	0.0194	1.21e-21	1.47e-18
ROSTY_CERVICAL_CANCER_PROLIFERATION_CLUSTER	140	15	0.1071	2.32e-21	2.47e-18
BENPORATH_CYCLING_GENES	648	23	0.0355	2.7e-21	2.56e-18
KOBAYASHI_EGFR_SIGNALING_24HR_DN	251	17	0.0677	1.26e-20	1.07e-17
