# Supplementary material for: Intra-Tumour Signalling Entropy Determines Clinical Outcome in Breast and Lung Cancer
Source: PLoS Comput Biol. 2015 Mar 20;11(3):e1004115. doi: 10.1371/journal.pcbi.1004115 (PMC4368751; doi:10.1371/journal.pcbi.1004115)
Supplement: S7 Table — (XLSX) [file pcbi.1004115.s008.xlsx]

## Sheet: Sheet1
Table S7
GSEA Results for genes used to construct the breast cancer SE score
Gene Set Name	# Genes in Gene Set (K)	# Genes in Overlap (k)	k/K	p-value	FDR q-value
SHEDDEN_LUNG_CANCER_POOR_SURVIVAL_A6	456	18	0.0395	1.6e-19	1.65e-15
GOBERT_OLIGODENDROCYTE_DIFFERENTIATION_UP	570	16	0.0281	4.07e-15	2.1e-11
PUJANA_BRCA1_PCC_NETWORK	1652	23	0.0139	6.69e-15	2.3e-11
BENPORATH_CYCLING_GENES	648	16	0.0247	2.93e-14	5.71e-11
PUJANA_CHEK2_PCC_NETWORK	779	17	0.0218	3.1e-14	5.71e-11
BERENJENO_TRANSFORMED_BY_RHOA_UP	536	15	0.028	3.33e-14	5.71e-11
MODULE_54-Cell Cycle	263	12	0.0456	4.78e-14	7.03e-11
ROSTY_CERVICAL_CANCER_PROLIFERATION_CLUSTER	140	10	0.0714	7.76e-14	9.98e-11
CROONQUIST_IL6_DEPRIVATION_DN	98	9	0.0918	1.44e-13	1.62e-10
SOTIRIOU_BREAST_CANCER_GRADE_1_VS_3_UP	151	10	0.0662	1.67e-13	1.62e-10
GSEA Results for genes used to construct the lung adenocarcinoma SE score
Gene Set Name	# Genes in Gene Set (K)	# Genes in Overlap (k)	k/K	p-value	FDR q-value
KOBAYASHI_EGFR_SIGNALING_24HR_DN	251	9	0.0359	3.41e-14	3.51e-10
GOBERT_OLIGODENDROCYTE_DIFFERENTIATION_UP	570	10	0.0175	1.29e-12	6.65e-09
CROONQUIST_NRAS_SIGNALING_DN	72	6	0.0833	5.52e-12	1.86e-08
SHEDDEN_LUNG_CANCER_POOR_SURVIVAL_A6	456	9	0.0197	7.24e-12	1.86e-08
GRAHAM_CML_DIVIDING_VS_NORMAL_QUIESCENT_UP	181	7	0.0387	1.9e-11	3.52e-08
MODULE_126	183	7	0.0383	2.05e-11	3.52e-08
PUJANA_CHEK2_PCC_NETWORK	779	10	0.0128	2.77e-11	4.07e-08
CROONQUIST_IL6_DEPRIVATION_DN	98	6	0.0612	3.67e-11	4.73e-08
BENPORATH_ES_1	379	8	0.0211	7.33e-11	8.39e-08
PUJANA_BRCA1_PCC_NETWORK	1652	12	0.0073	1.32e-10	1.36e-07
